# Supplementary material for: Diversity and Composition of Rumen Bacteria, Fungi, and Protozoa in Goats and Sheep Living in the Same High-Altitude Pasture
Source: Animals (Basel). 2020 Jan 22;10(2):186. doi: 10.3390/ani10020186 (PMC7070549; doi:10.3390/ani10020186)
Supplement: Supplementary file 1 [file animals-10-00186-s001.zip]

Archive with 5 entries (5 files):
- Supplement Figure 1.pdf
- Supplement Table 1.xlsx
- Supplement Table 2.xlsx
- Supplement Table 3.xlsx
- Supplement Table 4.xlsx
