# Supplementary material for: Diversity and Composition of Rumen Bacteria, Fungi, and Protozoa in Goats and Sheep Living in the Same High-Altitude Pasture
Source: Animals (Basel). 2020 Jan 22;10(2):186. doi: 10.3390/ani10020186 (PMC7070549; doi:10.3390/ani10020186)
Supplement: Supplementary file 1 [file animals-10-00186-s001.zip › Supplement Table 1.xlsx]

## Sheet: sheet
Supplement Table 1. The relative abundance of phylum level in goats and sheep
Domain	Phylum	Goats_1 (%)	Goats_2 (%)	Goats_3 (%)	Goats_4 (%)	Goats_5 (%)	Sheep_1 (%)	Sheep_2 (%)	Sheep_3 (%)	Sheep_4 (%)	Sheep_5 (%)	P-vaule
Bacteria	Firmicutes	55.1422	46.397	45.9743	48.0111	57.3355	50.0052	55.473	45.5408	49.1249	53.0159	0.984
	Bacteroidetes	37.1179	44.0941	44.3057	43.5253	37.1689	40.8256	38.2283	44.927	44.4857	33.6335	0.767
	Spirochaetes	1.6456	4.78314	3.77845	3.62972	1.70263	2.78697	1.62717	3.08337	1.76109	3.38721	0.44
	Actinobacteria	1.0535	0.785019	1.10391	1.51383	0.481649	2.76955	1.5989	2.28053	1.5173	6.05195	0.061
	Patescibacteria	1.92031	0.933678	1.86472	0.803898	0.910317	1.1984	0.605645	1.68131	1.41542	0.0369636	0.469
	Proteobacteria	0.794794	0.771979	0.724576	0.936141	0.671901	0.735064	0.601607	0.596312	0.593094	0.426762	0.024
	Tenericutes	0.738785	0.764155	0.618021	0.285366	0.609286	0.463334	0.532967	0.5265	0.254703	0.0840082	0.092
	Verrucomicrobia	0.205366	0.174739	0.142784	0.0626414	0.151719	0.12193	0.218032	0.034906	0.0727723	2.39927	0.386
	Synergistetes	0.480077	0.148658	0.686216	0.160084	0.238416	0.188121	0.274559	0.165804	0.429356	0.0772875	0.363
	WPS-2	0.109351	0.067809	0.0532776	0.539412	0.409402	0.170702	0.625833	0.593403	0.112797	0.010081	0.696
	Kiritimatiellaeota	0.218702	0.492919	0.349501	0.240125	0.17821	0.219474	0.076715	0.116353	0.0873267	0.0974495	0.022
	Fibrobacteres	0.0720115	0.169522	0.0895064	0.0765617	0.0650226	0.330953	0.0161505	0.22398	0.0618564	0.729191	0.209
	Cyanobacteria	0.0800128	0.346869	0.0532776	0.0382808	0.0144495	0.0940603	0.109016	0.0203619	0.047302	0.010081	0.464
	unclassified_k__norank_d__Bacteria	0.250707	0.00521608	0.144915	0.125283	0.028899	0.0557394	0.00807526	0.180348	0	0	0.294
	Chloroflexi	0.0266709	0.0443366	0.0511465	0.0174004	0.0144495	0.00348371	0	0	0.00727723	0	0.005
	Fusobacteria	0.085347	0	0.00426221	0.0139203	0	0	0	0	0	0	0.289
	Lentisphaerae	0.00533419	0.00521608	0.0127866	0.0104402	0	0.00696743	0	0.00581767	0.00363861	0.0369636	0.614
	Planctomycetes	0.00800128	0	0.0234422	0.00348008	0.00963298	0.00348371	0	0.017453	0.00727723	0	0.724
	Epsilonbacteraeota	0.0240038	0.0104322	0	0	0.00722474	0	0.00403763	0	0.00363861	0.00336033	0.065
	Elusimicrobia	0	0.00260804	0.0127866	0.00348008	0	0.0209023	0	0	0.0109158	0	0.397
	Armatimonadetes	0.00266709	0.00260804	0.00426221	0.00348008	0.00240825	0	0	0.00581767	0.00363861	0	0.347
	Acidobacteria	0.0106684	0	0	0	0	0	0	0	0	0	0.347
	Gemmatimonadetes	0.00533419	0	0	0	0	0	0	0	0	0	0.347
	Deferribacteres	0.00266709	0	0.00213111	0	0	0	0	0	0	0	NA.
Fungi	Neocallimastigomycota	47.2956	84.2995	32.1296	55.1561	50.6213	82.5525	64.9061	85.9846	66.9383	89.6495	0.041
	Ascomycota	43.3378	11.656	54.16	27.0913	31.5388	15.4238	28.968	11.0578	24.1758	9.1887	0.089
	Basidiomycota	6.54109	0.888415	7.76776	2.29009	5.7067	1.36923	3.17485	1.1835	4.11848	0.923054	0.125
	Mortierellomycota	0.405791	0.0288735	1.10311	0.462328	2.28815	0.0507124	0.514002	0.302372	2.2243	0.0196918	0.688
	Olpidiomycota	0.00667969	0.00888415	0.0503373	0.0254672	0.569302	0	0.0664658	0.0519701	0.425735	0.00738443	0.875
	Rozellomycota	0.0333985	0	0.20854	0	0.156011	0	0.0731124	0.042521	0.134323	0.00246148	0.542
	Glomeromycota	0.0400782	0	0.0431462	0	0.0301073	0	0	0	0	0	0.043
	Chytridiomycota	0	0	0.0172585	0	0.0164222	0	0.0310174	0	0	0	0.803
	Mucoromycota	0	0	0.00575283	0.0195902	0	0	0	0	0	0	0.172
	Blastocladiomycota	0	0	0	0	0	0	0	0	0.0159366	0	0.347
	Kickxellomycota	0	0	0	0	0	0	0	0	0.00910664	0	0.347
	Cercozoa	0	0	0	0	0	0	0.00664658	0	0	0	0.347
Protozoa	Ciliophora	76.8779	98.2225	99.1678	99.9493	83.7346	99.9672	99.9764	95.2047	99.5559	0	0.551
	unclassified_d__Eukaryota	20.8752	1.71798	0.772758	0.0434531	15.4775	0.0262055	0.0235738	4.76436	0.258211	0	0.166
	unclassified_k__Opisthokonta	1.29704	0.0255145	0	0	0.551519	0	0	0	0.123941	0	0.204
	Metazoa	0.735332	0.0255145	0.0594429	0	0.218857	0.00655136	0	0.0309374	0.0619707	0	0.207
	Streptophyta	0.122555	0.00850485	0	0.00724218	0.0175085	0	0	0	0	0	0.188
	Foraminifera	0.0919165	0	0	0	0	0	0	0	0	0	0.347
