# Supplementary material for: Diversity and Composition of Rumen Bacteria, Fungi, and Protozoa in Goats and Sheep Living in the Same High-Altitude Pasture
Source: Animals (Basel). 2020 Jan 22;10(2):186. doi: 10.3390/ani10020186 (PMC7070549; doi:10.3390/ani10020186)
Supplement: Supplementary file 1 [file animals-10-00186-s001.zip › Supplement Table 2.xlsx]

## Sheet: Sheet1
Supplement Table 2. The relative abundance of order levle in goats and sheep
Domain	Order	Goats_1 (%)	Goats_2 (%)	Goats_3 (%)	Goats_4 (%)	Goats_5 (%)	Sheep_1 (%)	Sheep_2 (%)	Sheep_3 (%)	Sheep_4 (%)	Sheep_5 (%)	P-vaule
Bacteria	p__Firmicutes;o__Clostridiales	50	42.85	40.36	44.84	53.73	45.39	51.68	40.67	43.96	43.39	0.67
	p__Bacteroidetes;o__Bacteroidales	37.09	44.09	44.26	43.37	36.92	40.8	38.19	44.9	44.48	33.62	0.79
	p__Firmicutes;o__Selenomonadales	4.19	2.35	5.15	2.92	2.89	3.96	3.25	4.33	4.83	3.37	0.47
	p__Spirochaetes;o__Spirochaetales	1.62	4.63	3.78	3.61	1.68	2.79	1.61	3.08	1.76	3.39	0.47
	p__Actinobacteria;o__Coriobacteriales	0.96	0.77	1.07	1.47	0.45	2.77	1.59	2.27	1.5	5.94	0.06
	p__Firmicutes;o__Erysipelotrichales	0.48	1.17	0.36	0.15	0.66	0.63	0.5	0.51	0.31	6.09	0.39
	p__Patescibacteria;o__Absconditabacteriales_SR1	1.51	0.61	1.38	0.56	0.79	0.68	0.06	1.23	0.72	0.03	0.19
	p__Tenericutes;o__Mollicutes_RF39	0.65	0.63	0.49	0.23	0.51	0.36	0.39	0.41	0.22	0.02	0.07
	p__Patescibacteria;o__Saccharimonadales	0.41	0.33	0.48	0.24	0.12	0.52	0.55	0.45	0.69	0.01	0.36
	p__WPS-2;o__norank_p__WPS-2	0.21	0.17	0.14	0.06	0.15	0.12	0.22	0.03	0.07	2.4	0.39
	p__Synergistetes;o__Synergistales	0.48	0.15	0.69	0.16	0.24	0.19	0.27	0.17	0.43	0.08	0.36
	p__Proteobacteria;o__Desulfovibrionales	0.31	0.22	0.26	0.6	0.28	0.2	0.31	0.17	0.16	0.29	0.19
	p__Kiritimatiellaeota;o__WCHB1-41	0.22	0.49	0.35	0.24	0.18	0.22	0.08	0.12	0.09	0.1	0.02
	p__Fibrobacteres;o__Fibrobacterales	0.07	0.17	0.09	0.08	0.07	0.33	0.02	0.22	0.06	0.73	0.21
	p__Proteobacteria;o__Bradymonadales	0.14	0.31	0.28	0.09	0.12	0.13	0.09	0.11	0.25	0.03	0.28
	p__Firmicutes;o__Lactobacillales	0.47	0.03	0.09	0.1	0.03	0.02	0.04	0.02	0	0.17	0.32
	p__Verrucomicrobia;o__LD1-PB3	0.25	0.01	0.14	0.13	0.03	0.06	0.01	0.18	0	0	0.29
	p__Proteobacteria;o__Desulfuromonadales	0.1	0.09	0.09	0.11	0.11	0.04	0.06	0.04	0.01	0	0
	p__Cyanobacteria;o__Gastranaerophilales	0.02	0.35	0.04	0.01	0.01	0.09	0.02	0.02	0.04	0.01	0.48
	p__Proteobacteria;o__Rickettsiales	0.06	0.03	0.01	0.04	0.04	0.19	0.01	0.12	0.07	0	0.28
	p__Tenericutes;o__Izimaplasmatales	0.02	0.09	0.11	0.05	0.04	0.05	0.1	0.02	0.01	0.06	0.56
	p__Bacteroidetes;o__unclassified_c__Bacteroidia	0.02	0	0.03	0.15	0.24	0.02	0.04	0.01	0	0.02	0.17
	p__Proteobacteria;o__Aeromonadales	0.02	0.02	0	0.02	0.04	0.05	0.05	0.03	0.04	0.01	0.14
	p__Tenericutes;o__Anaeroplasmatales	0.06	0.02	0.01	0.01	0.04	0.04	0.03	0.04	0.02	0.01	1
	p__Spirochaetes;o__norank_c__MVP-15	0.02	0.15	0	0.02	0.02	0	0.02	0.01	0	0	0.23
	p__Proteobacteria;o__Rhodospirillales	0.05	0.04	0.01	0.01	0	0.03	0.05	0.01	0.01	0.01	1
	p__Proteobacteria;o__PB19	0.02	0.01	0.03	0.03	0.03	0.03	0.02	0.02	0.02	0	0.37
	p__Cyanobacteria;o__Chloroplast	0.06	0	0.02	0.02	0	0.01	0.08	0	0.01	0	1
	p__Proteobacteria;o__Oligoflexales	0	0.02	0	0	0.01	0.01	0	0.04	0.03	0.07	0.1
	p__Chloroflexi;o__Anaerolineales	0.02	0.04	0.05	0.02	0.01	0	0	0	0.01	0	0.01
	p__Actinobacteria;o__Micrococcales	0.03	0.01	0.03	0.03	0.01	0	0	0	0	0.01	0.01
	p__Actinobacteria;o__Bifidobacteriales	0	0	0	0	0	0	0	0	0	0.1	0.35
	p__Fusobacteria;o__Fusobacteriales	0.09	0	0	0.01	0	0	0	0	0	0	0.29
	p__Proteobacteria;o__unclassified_c__Deltaproteobacteria	0.01	0.02	0.03	0	0.01	0	0.01	0.02	0	0	0.25
	p__Lentisphaerae;o__Victivallales	0.01	0	0.01	0.01	0	0.01	0	0.01	0	0.04	0.46
	p__Proteobacteria;o__Myxococcales	0.01	0.01	0.01	0	0	0.04	0	0	0	0.01	0.64
	p__Planctomycetes;o__norank_c__vadinHA49	0.01	0	0.02	0	0.01	0	0	0.02	0.01	0	0.72
	p__Actinobacteria;o__Propionibacteriales	0.01	0	0	0.01	0.01	0	0.01	0.01	0.01	0	1
	p__Tenericutes;o__NED5E9	0.01	0.01	0	0	0.01	0	0	0.03	0	0	1
	p__Bacteroidetes;o__OPB56	0.01	0.01	0.01	0	0	0.01	0	0.01	0	0	0.58
	p__Actinobacteria;o__Frankiales	0.02	0	0.01	0	0.01	0	0	0	0	0	0.07
	p__Epsilonbacteraeota;o__Campylobacterales	0.02	0.01	0	0	0.01	0	0	0	0	0	0.07
	p__Firmicutes;o__Bacillales	0	0.01	0.01	0	0.02	0	0	0	0	0	0.07
	p__Proteobacteria;o__Betaproteobacteriales	0	0.01	0	0.01	0	0	0	0.01	0	0.01	1
	p__Tenericutes;o__unclassified_c__Mollicutes	0	0.01	0	0	0.01	0.01	0	0.01	0	0	1
	p__Elusimicrobia;o__Endomicrobiales	0	0	0.01	0	0	0.01	0	0	0.01	0	0.55
	p__Firmicutes;o__unclassified_p__Firmicutes	0	0	0	0	0	0	0	0	0.03	0	0.35
	p__Actinobacteria;o__Actinomycetales	0.02	0	0	0	0	0	0	0	0	0	0.35
	p__Actinobacteria;o__Micromonosporales	0.01	0	0	0	0	0	0	0.01	0	0	1
	p__Proteobacteria;o__Paracaedibacterales	0	0.01	0	0.01	0	0	0	0	0	0	0.14
	p__Proteobacteria;o__Rhodobacterales	0.02	0	0	0	0	0	0	0	0	0	0.35
	p__Proteobacteria;o__unclassified_c__Alphaproteobacteria	0.01	0	0	0	0	0	0	0.01	0	0	1
	p__Proteobacteria;o__unclassified_p__Proteobacteria	0.01	0	0	0	0	0	0	0.01	0	0	1
	p__Acidobacteria;o__norank_c__Subgroup_6	0.01	0	0	0	0	0	0	0	0	0	0.35
	p__Actinobacteria;o__PeM15	0.01	0	0	0	0	0	0	0	0	0	0.35
	p__Armatimonadetes;o__norank_p__Armatimonadetes	0	0	0	0	0	0	0	0.01	0	0	0.35
	p__Chloroflexi;o__SBR1031	0.01	0	0	0	0	0	0	0	0	0	0.35
	p__Elusimicrobia;o__Elusimicrobiales	0	0	0	0	0	0.01	0	0	0	0	0.35
	p__Gemmatimonadetes;o__Gemmatimonadales	0.01	0	0	0	0	0	0	0	0	0	0.35
	p__Proteobacteria;o__Desulfobacterales	0	0	0	0	0.01	0	0	0	0	0	0.35
	p__Proteobacteria;o__Pseudomonadales	0.01	0	0	0	0	0	0	0	0	0	0.35
	p__Proteobacteria;o__Steroidobacterales	0.01	0	0	0	0	0	0	0	0	0	0.35
	p__Proteobacteria;o__Xanthomonadales	0.01	0	0	0	0	0	0	0	0	0	0.35
	p__Tenericutes;o__EMP-G18	0	0	0	0	0	0	0	0.01	0	0	0.35
	p__Actinobacteria;o__Corynebacteriales	0	0	0	0	0	0	0	0	0	0	NA.
	p__Deferribacteres;o__Deferribacterales	0	0	0	0	0	0	0	0	0	0	NA.
	p__Lentisphaerae;o__Oligosphaerales	0	0	0	0	0	0	0	0	0	0	NA.
	p__Proteobacteria;o__Acetobacterales	0	0	0	0	0	0	0	0	0	0	NA.
	p__Proteobacteria;o__Rhizobiales	0	0	0	0	0	0	0	0	0	0	NA.
Fungi	p__Neocallimastigomycota;o__Neocallimastigales	47.3	84.3	32.13	55.16	50.62	82.55	64.91	85.98	66.94	89.65	0.04
	p__Ascomycota;o__Pleosporales	30.65	8.09	31.62	20.19	8.56	12.63	21.84	5.5	5.56	3.63	0.14
	p__Ascomycota;o__Hypocreales	1.06	0.14	4.66	0.77	8.8	0.12	1.18	0.51	6.21	0.12	0.49
	p__Ascomycota;o__unclassified_p__Ascomycota	2.42	0.83	7.05	2.23	0.91	1.42	1.46	1.12	0.99	1.35	0.25
	p__Basidiomycota;o__Filobasidiales	3.07	0.59	2.27	1.6	1.61	1.17	1.54	0.58	1.2	0.47	0.11
	p__Ascomycota;o__Glomerellales	0.67	0.01	1.31	0.59	4	0	0.52	0.51	4.87	0.04	0.92
	p__Ascomycota;o__Eurotiales	1.61	0.19	1.02	0.33	0.92	0.12	0.21	2.05	0.66	3.6	0.49
	p__Mortierellomycota;o__Mortierellales	0.41	0.03	1.1	0.46	2.2	0.05	0.5	0.3	2.2	0.02	0.7
	p__Ascomycota;o__unclassified_c__Sordariomycetes	0.41	0.11	1.23	0.23	1.59	0.06	0.56	0.19	1.12	0.01	0.39
	p__Ascomycota;o__Sordariales	0.71	0.52	0.33	0.26	1.57	0.38	0.47	0.23	0.84	0.1	0.34
	p__Ascomycota;o__Thelebolales	0.86	0.2	0.42	0.66	1.18	0.37	0.55	0.1	0.83	0.11	0.25
	p__Ascomycota;o__Capnodiales	0.66	0.14	2.31	0.17	0.59	0.08	0.27	0.14	0.49	0.04	0.2
	p__Basidiomycota;o__Tremellales	0.68	0.06	1.3	0.14	1.14	0.07	0.16	0.23	0.89	0.05	0.23
	p__Basidiomycota;o__Cystofilobasidiales	0.06	0.04	0.48	0.17	1.77	0.05	0.19	0.05	1.26	0.18	0.7
	p__Basidiomycota;o__Trichosporonales	0.1	0.08	2.65	0.08	0.23	0	0.19	0.02	0.28	0	0.33
	p__Ascomycota;o__unclassified_c__Dothideomycetes	1.26	0.18	1.28	0.47	0.05	0.05	0.12	0.03	0.03	0.05	0.06
	p__Ascomycota;o__Chaetothyriales	0.72	0.18	0.41	0.41	0.26	0.08	0.09	0.02	0.5	0	0.08
	p__Basidiomycota;o__Agaricales	1.79	0.02	0.24	0.05	0.13	0.01	0.02	0.06	0.07	0	0.26
	p__Ascomycota;o__Saccharomycetales	0.22	0.02	0.1	0.09	0.96	0.01	0.4	0.1	0.44	0.04	0.69
	p__Ascomycota;o__Dothideales	0.46	0.31	0.71	0.18	0.3	0.02	0.01	0.01	0	0	0
	p__Ascomycota;o__Trichosphaeriales	0.39	0.03	0.81	0.02	0.06	0	0.04	0.21	0.37	0.01	0.45
	p__Ascomycota;o__Xylariales	0.57	0.17	0.19	0.06	0.18	0.01	0.14	0.11	0	0.06	0.1
	p__Ascomycota;o__Helotiales	0.1	0.1	0.19	0.01	0.3	0	0.23	0.12	0.27	0.01	0.85
	p__Olpidiomycota;o__Olpidiales	0.01	0.01	0.05	0.03	0.57	0	0.07	0.05	0.43	0.01	0.88
	p__Ascomycota;o__Taphrinales	0	0.33	0.01	0	0	0.02	0.71	0	0.03	0.01	0.59
	p__Ascomycota;o__Pezizales	0.05	0.01	0.05	0.02	0.52	0	0.05	0	0.37	0	0.72
	p__Ascomycota;o__Microascales	0.22	0.02	0.15	0.09	0.28	0.02	0.04	0	0.21	0	0.15
	p__Basidiomycota;c__Ustilaginomycetes;o__Ustilaginales	0.12	0	0	0.01	0	0.02	0.83	0.02	0	0	0.4
	p__Basidiomycota;o__Cantharellales	0.27	0.02	0.06	0.06	0.11	0	0.06	0.02	0.07	0.01	0.16
	p__Basidiomycota;o__Microbotryomycetes_ord_Incertae_sedis	0.2	0	0.11	0.03	0.12	0	0.02	0.09	0.09	0	0.24
	p__Rozellomycota;o__GS11	0.03	0	0.21	0	0.14	0	0.07	0.04	0.13	0	0.58
	p__Basidiomycota;o__unclassified_p__Basidiomycota	0.06	0.04	0.14	0.15	0.06	0	0.03	0.07	0.05	0	0.05
	p__Basidiomycota;o__Holtermanniales	0.07	0	0.16	0.01	0.14	0	0.03	0	0.01	0	0.07
	p__Ascomycota;o__Mytilinidales	0.03	0	0	0.01	0.15	0.02	0.03	0.07	0.1	0	0.86
	p__Basidiomycota;o__Wallemiales	0	0	0.17	0	0	0.01	0.03	0	0.02	0.16	0.83
	p__Ascomycota;o__unclassified_c__Arthoniomycetes	0.13	0.02	0.03	0.09	0.1	0	0	0	0	0	0.01
	p__Ascomycota;o__Onygenales	0.05	0	0.01	0.02	0.13	0	0.02	0	0.14	0	0.79
	p__Basidiomycota;o__unclassified_c__Agaricomycetes	0	0	0.04	0	0.23	0.01	0.02	0.01	0	0	0.34
	p__Ascomycota;o__unclassified_c__Leotiomycetes	0	0.02	0.05	0.09	0.07	0	0.02	0	0	0	0.04
	p__Ascomycota;o__Myrmecridiales	0.05	0	0.03	0.01	0	0.02	0	0	0.08	0	0.92
	p__Basidiomycota;o__Cystobasidiales	0.08	0	0	0.01	0.02	0	0.03	0	0	0	0.35
	p__Basidiomycota;o__Erythrobasidiales	0.03	0.01	0	0	0.01	0	0	0	0.09	0	0.68
	p__Mortierellomycota;o__unclassified_p__Mortierellomycota	0	0	0	0	0.09	0	0.02	0	0.03	0	0.69
	p__Basidiomycota;o__Sporidiobolales	0	0.01	0	0	0.03	0.02	0	0.01	0.04	0.01	0.4
	p__Ascomycota;o__unclassified_c__Archaeorhizomycetes	0	0	0.1	0	0	0	0	0	0	0	0.35
	p__Ascomycota;o__Orbiliales	0	0.03	0.01	0	0.03	0	0	0.02	0	0	0.24
	p__Basidiomycota;o__Cystobasidiomycetes_ord_Incertae_sedis	0	0	0.04	0	0.03	0	0	0	0.02	0	0.33
	p__Ascomycota;o__Dothideomycetes_ord_Incertae_sedis	0	0	0.03	0.05	0	0	0	0	0	0	0.16
	p__Glomeromycota;o__Archaeosporales	0.04	0	0.04	0	0	0	0	0	0	0	0.14
	p__Chytridiomycota;o__Rhizophlyctidales	0	0	0.01	0	0.02	0	0.03	0	0	0	1
	p__Ascomycota;o__Lichenostigmatales	0.01	0.01	0.01	0.02	0	0	0	0	0	0	0.01
	p__Ascomycota;o__Calosphaeriales	0	0	0	0	0	0	0	0	0.05	0	0.35
	p__Basidiomycota;o__Polyporales	0	0	0.04	0	0	0	0	0.01	0	0	0.49
	p__Basidiomycota;o__Trechisporales	0	0	0	0	0	0	0	0	0.03	0.02	0.15
	p__Basidiomycota;o__Sebacinales	0	0	0	0	0.04	0	0	0	0	0	0.35
	p__Basidiomycota;o__Agaricostilbales	0.02	0	0	0	0	0	0.02	0	0	0	1
	p__Ascomycota;o__unclassified_c__Eurotiomycetes	0	0	0.01	0	0.02	0	0	0	0	0	0.17
	p__Ascomycota;o__Erysiphales	0	0	0.02	0.01	0	0	0	0	0	0	0.17
	p__Ascomycota;o__Chaetosphaeriales	0.03	0	0	0	0	0	0	0	0	0	0.35
	p__Basidiomycota;o__Russulales	0	0	0	0	0.03	0	0	0	0	0	0.35
	p__Basidiomycota;o__Thelephorales	0	0	0	0	0.03	0	0	0	0	0	0.35
	p__Basidiomycota;o__Entylomatales	0	0	0.03	0	0	0	0	0	0	0	0.35
	p__Ascomycota;o__Coniochaetales	0.02	0	0	0	0	0	0	0	0	0	0.35
	p__Basidiomycota;o__Microbotryales	0	0.02	0	0	0	0	0	0	0	0	0.35
	p__Blastocladiomycota;o__Blastocladiales	0	0	0	0	0	0	0	0	0.02	0	0.35
	p__Mucoromycota;o__Endogonales	0	0	0	0.02	0	0	0	0	0	0	0.35
	p__Rozellomycota;o__unclassified_p__Rozellomycota	0	0	0	0	0.02	0	0	0	0	0	0.35
	p__Ascomycota;o__Archaeorhizomycetales	0	0	0	0	0	0	0	0	0	0.01	0.35
	p__Ascomycota;o__Venturiales	0	0	0	0	0.01	0	0	0	0	0	0.35
	p__Ascomycota;o__Magnaporthales	0	0	0	0	0	0	0	0	0.01	0	0.35
	p__Basidiomycota;o__Corticiales	0	0	0.01	0	0	0	0	0	0	0	0.35
	p__Basidiomycota;o__Malasseziales	0	0	0	0	0	0	0	0	0.01	0	0.35
	p__Basidiomycota;o__unclassified_c__Pucciniomycetes	0	0	0.01	0	0	0	0	0	0	0	0.35
	p__Glomeromycota;o__Diversisporales	0	0	0	0	0.01	0	0	0	0	0	0.35
	p__Glomeromycota;o__Glomerales	0	0	0	0	0.01	0	0	0	0	0	0.35
	p__Glomeromycota;o__unclassified_c__Glomeromycetes	0	0	0	0	0.01	0	0	0	0	0	0.35
	p__Kickxellomycota;o__Kickxellales	0	0	0	0	0	0	0	0	0.01	0	0.35
	p__Mucoromycota;o__Mucorales	0	0	0.01	0	0	0	0	0	0	0	0.35
	p__Cercozoa;o__unclassified_p__Cercozoa	0	0	0	0	0	0	0.01	0	0	0	0.35
	p__Chytridiomycota;o__unclassified_p__Chytridiomycota	0	0	0	0	0	0	0	0	0	0	NA.
Protozoa	p__Ciliophora;o__Trichostomatia	76.88	98.22	99.17	99.95	83.73	99.97	99.98	95.2	99.56		0.24
	p__unclassified_k__Opisthokonta;o__unclassified_k__Opisthokonta	1.3	0.03	0	0	0.55	0	0	0	0.12		0.27
	p__Metazoa;o__unclassified_p__Metazoa	0.74	0.03	0.06	0	0.22	0.01	0	0.03	0.06		0.28
	p__Streptophyta;o__Embryophyceae_X	0.12	0.01	0	0.01	0.02	0	0	0	0		0.25
	p__Foraminifera;o__unclassified_p__Foraminifera	0.09	0	0	0	0	0	0	0	0		0.41
