# Supplementary material for: Diversity and Composition of Rumen Bacteria, Fungi, and Protozoa in Goats and Sheep Living in the Same High-Altitude Pasture
Source: Animals (Basel). 2020 Jan 22;10(2):186. doi: 10.3390/ani10020186 (PMC7070549; doi:10.3390/ani10020186)
Supplement: Supplementary file 1 [file animals-10-00186-s001.zip › Supplement Table 3.xlsx]

## Sheet: Sheet1
Supplememt Table 3. The relative abundance of genus level in goats and sheep
Domain	genus	Goats_1 (%)	Goats_2 (%)	Goats_3 (%)	Goats_4 (%)	Goats_5 (%)	Sheep_1 (%)	Sheep_2 (%)	Sheep_3 (%)	Sheep_4 (%)	Sheep_5 (%)	P-vaule
Bacteria	Rikenellaceae_RC9_gut_group	11.2791	9.63931	10.8516	15.2706	13.9558	11.0051	21.7507	15.8415	14.6782	3.693	0.715
	Prevotella_1	10.6497	14.1773	14.8645	13.4888	9.45236	6.65738	4.61501	12.6563	9.94433	12.282	0.12
	Christensenellaceae_R-7_group	8.54803	6.15236	6.74069	6.62259	6.43242	5.51123	10.0618	4.92757	4.24626	8.95527	0.903
	unclassified_o__Clostridiales	6.0303	7.90496	5.7071	6.93579	10.6444	6.42048	4.1305	5.67514	7.45916	5.1581	0.149
	Ruminococcaceae_NK4A214_group	2.95247	1.99254	2.41241	3.22951	2.64185	3.72409	4.37275	2.73722	2.78354	11.368	0.189
	norank_f__F082	3.24319	3.74514	4.79073	2.39081	3.99287	2.12855	2.16821	2.8652	2.35418	0.164656	0.024
	Treponema_2	1.51758	4.3476	3.57173	3.44876	1.57499	2.69988	1.53026	2.90011	1.60099	3.15871	0.462
	norank_f__Bacteroidales_BS11_gut_group	1.36555	2.94187	0.724576	0.946581	1.35103	1.10782	1.13054	1.14026	0.989703	9.78864	0.465
	Succiniclasticum	1.61626	1.76564	2.8365	1.54863	1.46662	2.32712	1.57871	2.51033	2.76898	2.87308	0.138
	Butyrivibrio_2	1.52291	1.03017	1.12309	1.78528	2.00848	3.34088	3.36738	2.11472	3.96245	0.762794	0.079
	norank_f__Muribaculaceae	1.42423	0.618105	0.681954	0.177484	1.04518	8.78941	2.26511	0.543953	5.02492	0.0504049	0.157
	Pseudobutyrivibrio	1.16019	0.787627	2.21209	1.34679	2.31914	1.84288	3.71058	4.72686	1.87389	0.235223	0.31
	Ruminococcus_1	2.44039	2.24552	1.56636	1.59039	1.43531	2.05539	1.85327	1.13736	2.00124	1.23996	0.497
	Saccharofermentans	2.50973	2.15424	2.10553	1.71916	2.72373	1.39697	1.37683	1.02973	1.68468	0.493968	0.005
	Lachnospiraceae_XPB1014_group	1.85363	1.51266	1.09539	2.83278	2.85618	1.13569	0.969031	0.570132	0.836881	0.10081	0.011
	Prevotellaceae_UCG-003	1.54158	1.61177	1.34686	1.65304	1.00424	1.07995	0.799451	1.35843	1.29171	1.91875	0.543
	Prevotellaceae_UCG-001	1.45623	1.11885	1.11457	1.63912	0.691167	1.86379	0.633908	1.16644	3.50762	0.359555	0.62
	norank_f__Bacteroidales_UCG-001	0.890809	1.85431	3.29469	1.45815	0.987381	1.26459	0.508741	1.37006	1.44817	0.319231	0.186
	Ruminococcaceae_UCG-010	1.28554	1.71348	1.22752	1.24587	1.28119	1.22975	1.40106	1.20426	1.49547	1.18284	0.661
	norank_f__p-251-o5	0.44007	2.2377	1.01654	1.30503	0.320297	3.6997	0.16958	2.45506	0.662228	0.51077	0.584
	Eubacterium]_coprostanoligenes_group	1.13618	2.07078	0.773591	1.20063	1.91456	0.909249	1.08209	0.930828	1.07339	0.581337	0.091
	Lachnospiraceae_NK3A20_group	1.17085	0.623321	0.920638	1.17627	0.915133	0.780352	0.960956	1.00064	0.727723	3.03102	0.472
	Ruminococcaceae_UCG-005	1.14685	0.727643	0.969653	0.696015	1.15837	0.839575	2.40643	0.829019	1.09886	1.26684	0.292
	Olsenella	0.306716	0.255588	0.398517	0.713416	0.158944	0.689775	0.876166	1.18681	0.534876	5.72936	0.186
	norank_o__Bacteroidales	1.54425	1.1345	1.93931	1.75744	0.380503	0.250827	0.827714	0.70103	1.01881	1.27692	0.141
	norank_f__Lachnospiraceae	1.46423	1.14232	0.969653	0.932661	1.50275	1.2611	0.726774	0.895922	0.898737	0.218421	0.091
	unclassified_f__Lachnospiraceae	1.2322	0.951934	0.907851	0.953541	1.78933	0.916217	0.912505	0.727209	0.938762	0.336033	0.083
	Ruminococcaceae_UCG-014	1.01083	1.7839	1.14227	0.424569	1.1102	1.00331	0.557193	0.741753	1.32082	0.00672066	0.269
	unclassified_f__Ruminococcaceae	0.821465	0.730251	0.909982	0.661215	0.710433	0.73158	1.06997	0.715574	0.884183	0.436843	0.986
	norank_o__Absconditabacteriales_SR1	1.51224	0.607673	1.38309	0.560292	0.787496	0.67584	0.0565268	1.22753	0.724084	0.0268826	0.194
	Papillibacter	0.597429	0.628537	0.767198	0.640334	0.724882	0.769901	0.553155	0.861016	0.906015	0.544373	0.536
	unclassified_f__Rikenellaceae	1.12551	0.829356	0.526383	1.31547	1.31249	0.135865	0.605645	0.378149	0.705891	0.0168016	0.012
	Eubacterium]_ruminantium_group	0.952152	0.524216	0.402779	0.605533	1.10538	0.884863	0.68236	0.427599	0.738638	0.325952	0.546
	Prevotellaceae_NK3B31_group	0.218702	1.53353	0.0554087	0.233165	0.63096	0.557394	0.795413	1.11699	0.906015	0.0470446	0.646
	Marvinbryantia	0.741452	0.469447	0.488023	0.528972	0.539447	0.571329	0.585456	0.535226	0.538515	0.994657	0.38
	Selenomonas_1	1.29087	0.0782411	0.632938	0.222725	0.710433	0.348371	0.932693	0.97446	0.447549	0.215061	0.994
	Sharpea	0	0	0	0.00348008	0	0	0	0	0.00363861	5.64535	0.347
	Family_XIII_AD3011_group	0.432069	0.505959	0.468843	0.650774	0.515365	0.658422	0.666209	0.415964	0.578539	0.709029	0.185
	Veillonellaceae_UCG-001	0.70678	0.38599	0.956866	0.91874	0.305847	0.811705	0.331086	0.59922	0.374777	0.191539	0.284
	Lachnospiraceae_AC2044_group	1.14952	0.495527	0.490154	0.46633	0.997014	0.529524	0.520854	0.407237	0.309282	0.10417	0.07
	Prevotellaceae_UCG-004	0.242705	0.378166	1.19981	0.47329	0.113188	1.04163	0.173618	0.983187	0.374777	0.0470446	0.885
	DNF00809	0.344055	0.331221	0.330321	0.421089	0.151719	1.15659	0.456252	0.657397	0.52396	0.131053	0.156
	Ruminococcus]_gauvreauii_group	0.192031	0.143442	0.138522	0.361928	0.284173	0.435464	0.343199	0.282157	0.360223	1.69697	0.18
	Lachnospiraceae_NK4A136_group	0.962821	0.492919	0.358026	0.497651	0.532222	0.306567	0.250333	0.267613	0.34203	0.0336033	0.022
	norank_o__Mollicutes_RF39	0.648104	0.633753	0.488023	0.229685	0.505732	0.362306	0.39165	0.413055	0.221955	0.0168016	0.067
	Candidatus_Saccharimonas	0.402731	0.326005	0.48163	0.243605	0.122821	0.522557	0.549118	0.453779	0.691336	0.010081	0.351
	Acetitomaculum	0	0.372949	0.240815	0.431529	0.334746	0.578296	0.516817	0.462505	0.422079	0.362915	0.05
	probable_genus_10	0.709447	0.422502	0.321797	0.330607	0.397361	0.240376	0.427989	0.497411	0.309282	0.00336033	0.247
	norank_p__WPS-2	0.205366	0.174739	0.142784	0.0626414	0.151719	0.12193	0.218032	0.034906	0.0727723	2.39927	0.386
	Lachnospiraceae_ND3007_group	0.594762	0.30514	0.27065	0.640334	0.351604	0.358823	0.508741	0.285066	0.181931	0.0268826	0.194
	Erysipelotrichaceae_UCG-004	0.250707	0.98323	0.236553	0.0870019	0.455158	0.376241	0.294747	0.319972	0.254703	0.141134	0.449
	norank_f__Bacteroidales_RF16_group	0.344055	0.339045	0.664905	0.142683	0.45275	0.188121	0.117091	0.523591	0.527599	0.010081	0.434
	Anaerovorax	0.24804	0.271236	0.281306	0.348008	0.406994	0.313534	0.383575	0.238525	0.389332	0.0940892	0.645
	Eubacterium]_hallii_group	0.357391	0.234723	0.27065	0.43501	0.317888	0.327469	0.363387	0.255978	0.28745	0.124332	0.375
	norank_f__Ruminococcaceae	0.306716	0.185171	0.304748	0.348008	0.204701	0.292632	0.399725	0.29961	0.323837	0.268826	0.271
	unclassified_k__norank_d__Bacteria	0.109351	0.067809	0.0532776	0.539412	0.409402	0.170702	0.625833	0.593403	0.112797	0.010081	0.696
	Quinella	0.280045	0.0834572	0.32819	0.125283	0.248049	0.358823	0.113054	0.0378149	1.02609	0	0.646
	Lachnospiraceae_FCS020_group	0.304049	0.122578	0.168357	0.229685	0.264907	0.282181	0.32301	0.40142	0.269257	0.231863	0.087
	unclassified_f__Prevotellaceae	0.112018	0.0860653	0.181144	0.107882	0.0794721	0.0452883	0.0605645	0.194892	0.0145545	1.69361	0.404
	Syntrophococcus	0.296047	0.166914	0.315404	0.278406	0.276948	0.236893	0.298785	0.229798	0.309282	0.0873685	0.467
	Lachnospiraceae_UCG-008	0.234704	0.226899	0.179013	0.229685	0.291398	0.313534	0.351274	0.215254	0.276535	0.151215	0.466
	unclassified_o__Bacteroidales	0.213367	0.693738	0.223766	0.146163	0.250458	0.101028	0.0807526	0.136715	0.167376	0.403239	0.3
	norank_f__Peptococcaceae	0.221369	0.172131	0.225897	0.254046	0.209517	0.250827	0.432026	0.209436	0.323837	0.0840082	0.501
	Lachnospiraceae_UCG-006	0.317384	0.161698	0.32819	0.344528	0.28899	0.257795	0.250333	0.218163	0.152822	0.0571256	0.08
	Fretibacterium	0.413399	0.0286884	0.560481	0.111362	0.226375	0.1498	0.209957	0.142533	0.414802	0	0.486
	Oribacterium	0.314717	0.138226	0.164095	0.274926	0.255274	0.477269	0.181693	0.247251	0.149183	0.0436843	0.923
	Defluviitaleaceae_UCG-011	0.306716	0.177347	0.166226	0.153123	0.180618	0.219474	0.371462	0.145442	0.167376	0.339393	0.355
	Lachnoclostridium_10	0.186697	0.281668	0.219504	0.379328	0.298622	0.156767	0.205919	0.363605	0.0764109	0.010081	0.146
	Ruminiclostridium_1	0.168027	0.315573	0.298355	0.160084	0.262499	0.139349	0.258408	0.186166	0.269257	0.0504049	0.285
	norank_o__WCHB1-41	0.218702	0.492919	0.349501	0.240125	0.17821	0.219474	0.076715	0.116353	0.0873267	0.0974495	0.022
	Prevotellaceae_YAB2003_group	0.0480077	0.0573768	0.315404	0.135723	0.0264907	0.0870928	0.0646021	0.858107	0.200124	0.255385	0.296
	Desulfovibrio	0.200032	0.143442	0.166226	0.46633	0.170985	0.125414	0.193806	0.104718	0.0764109	0.211701	0.218
	Coprococcus_1	0.202699	0.114754	0.0916375	0.104402	0.163761	0.229925	0.125167	0.247251	0.200124	0.359555	0.045
	norank_f__Clostridiales_vadinBB60_group	0.202699	0.367733	0.142784	0.160084	0.221559	0.163735	0.15343	0.189074	0.185569	0.0336033	0.179
	Shuttleworthia	0.269376	0.0443366	0.27065	0.111362	0.134862	0.362306	0.205919	0.191983	0.145545	0.0336033	0.741
	Fibrobacter	0.0693444	0.151266	0.0873753	0.0696015	0.0553897	0.317018	0.0121129	0.215254	0.0618564	0.725831	0.201
	norank_f__Christensenellaceae	0.221369	0.0991054	0.185406	0.180964	0.175802	0.163735	0.230145	0.157077	0.185569	0.0705669	0.726
	Lachnospiraceae_UCG-002	0.181362	0.117362	0.104424	0.104402	0.149311	0.24386	0.209957	0.189074	0.178292	0.10753	0.068
	norank_o__Bradymonadales	0.144023	0.30514	0.281306	0.0939621	0.118004	0.132381	0.0888279	0.113445	0.251064	0.030243	0.284
	norank_f__PeH15	0.00266709	0.0652009	0	0.00348008	0	0.376241	1.0296	0.0494502	0	0.010081	0.194
	norank_f__Prevotellaceae	0.141356	0.328613	0.0724576	0.100922	0.267315	0.0592231	0.117091	0.194892	0.13099	0.120972	0.318
	Ruminococcus_2	0.170694	0.151266	0.136391	0.0835218	0.166169	0.128897	0.347236	0.107627	0.185569	0.0537652	0.667
	Ruminococcaceae_V9D2013_group	0.197365	0.156482	0.155571	0.194884	0.146903	0.132381	0.16958	0.116353	0.214678	0.0268826	0.241
	U29-B03	0.0240038	0.15909	0.0106555	0.177484	0.431076	0.00348371	0.032301	0.0407237	0.116436	0.349474	0.614
	Blautia	0.192031	0.169522	0.0681954	0.226205	0.158944	0.264762	0.0444139	0.0930828	0.0618564	0.0268826	0.209
	Sphaerochaeta	0.0906812	0.166914	0.196062	0.139203	0.0818804	0.0452883	0.0484516	0.113445	0.109158	0.215061	0.489
	Eubacterium]_nodatum_group	0.170694	0.104322	0.136391	0.125283	0.13727	0.114963	0.113054	0.110536	0.138267	0.0504049	0.122
	Family_XIII_UCG-001	0.0826799	0.0391206	0.102293	0.149643	0.105963	0.118446	0.177656	0.142533	0.138267	0.131053	0.057
	Ruminiclostridium_6	0.234704	0.0964974	0.080982	0.128763	0.17821	0.125414	0.113054	0.0727209	0.0800495	0	0.098
	norank_f__Bacteroidetes_BD2-2	0.120019	0.125186	0.0724576	0.180964	0.0361237	0.153283	0.0565268	0.165804	0.116436	0.0571256	0.907
	Ruminococcaceae_UCG-002	0.114685	0.0808492	0.206717	0.0591613	0.149311	0.0557394	0.16958	0.0727209	0.0618564	0.0907289	0.372
	Ruminococcaceae_UCG-004	0.10135	0.0573768	0.0362288	0.0591613	0.0650226	0.0940603	0.22207	0.0959916	0.101881	0.215061	0.036
	Ruminococcaceae_UCG-007	0.138689	0.112146	0.0852442	0.132243	0.142087	0.0870928	0.129204	0.0698121	0.112797	0.020162	0.111
	Eubacterium]_cellulosolvens_group	0	0	0	0	0	0.177669	0.282634	0.369422	0.116436	0	0.018
	Eubacterium]_xylanophilum_group	0.2107	0.0339045	0.00852442	0.121803	0.207109	0.097544	0.104978	0.0552679	0.0800495	0	0.332
	Mailhella	0.109351	0.0756331	0.0916375	0.125283	0.0963298	0.073158	0.117091	0.0669033	0.0800495	0.0806479	0.193
	Enterorhabdus	0.0373393	0.070417	0.0895064	0.0626414	0.00963298	0.452883	0.0201882	0.0901739	0.0545792	0.00672066	0.428
	Ruminococcaceae_UCG-013	0.120019	0.0860653	0.13426	0.0417609	0.0313072	0.0696743	0.165543	0.0901739	0.0582178	0.0537652	0.845
	norank_o__LD1-PB3	0.250707	0.00521608	0.144915	0.125283	0.028899	0.0557394	0.00807526	0.180348	0	0	0.294
	unclassified_f__Eggerthellaceae	0.0826799	0.0312965	0.0447532	0.0696015	0.0313072	0.160251	0.0605645	0.0872651	0.141906	0.0403239	0.093
	Desulfuromonas	0.0960154	0.0886733	0.0895064	0.114843	0.110779	0.0418046	0.0565268	0.0436326	0.0145545	0.00336033	0
	GCA-900066225	0.106684	0.067809	0.0277044	0.0765617	0.0770639	0.0452883	0.0888279	0.0407237	0.0836881	0.00336033	0.314
	Eubacterium]_ventriosum_group	0.0346722	0.112146	0.080982	0.0556812	0.0144495	0.153283	0.0242258	0.0698121	0.0618564	0.00672066	0.899
	norank_o__Gastranaerophilales	0.0240038	0.346869	0.0362288	0.0139203	0.00963298	0.0870928	0.0242258	0.017453	0.0400247	0.00672066	0.482
	Lactobacillus	0.354723	0.00521608	0.0298355	0.00348008	0	0.0104511	0.0121129	0.0116353	0	0.171377	0.629
	Lachnospiraceae_UCG-010	0.0453406	0.0599849	0.0724576	0.0487211	0.0577979	0.0627068	0.104978	0.0669033	0.0618564	0.0168016	0.772
	unclassified_f__XIII	0.0586761	0.0573768	0.0767198	0.0730816	0.0770639	0.0452883	0.0524892	0.0552679	0.0727723	0.0168016	0.068
	unclassified_o__Coriobacteriales	0.0640102	0.0417286	0.0681954	0.0696015	0.0457567	0.0836091	0.0484516	0.0843563	0.0764109	0.00336033	1
	norank_o__Rickettsiales	0.0586761	0.0312965	0.00852442	0.0382808	0.0433484	0.188121	0.00807526	0.122171	0.0727723	0	0.281
	Solobacterium	0.0640102	0.00521608	0.00426221	0.0104402	0.0505732	0.1498	0.0242258	0.0232707	0.00363861	0.235223	0.25
	Pyramidobacter	0.0586761	0.114754	0.121473	0.0487211	0.00963298	0.0383209	0.0646021	0.017453	0.0145545	0.0672066	0.233
	Selenomonas_3	0.197365	0	0.129997	0	0.0674309	0	0.0847902	0	0.0691336	0	0.276
	Prevotellaceae_Ga6A1_group	0.0186697	0.0782411	0.0298355	0.104402	0.0168577	0.0661906	0.0686397	0.101809	0.0436634	0.020162	0.657
	unclassified_c__Bacteroidia	0.0240038	0	0.0277044	0.153123	0.240825	0.0174186	0.0403763	0.0145442	0.00363861	0.0168016	0.172
	Mogibacterium	0.056009	0.0312965	0.0703265	0.0487211	0.120412	0.0801254	0.0201882	0.0407237	0.0363861	0.030243	0.223
	Moryella	0.00800128	0.0260804	0.01918	0.045241	0.0120412	0.132381	0.0969031	0.0814474	0.0181931	0.0940892	0.015
	norank_o__Izimaplasmatales	0.0133355	0.0860653	0.112949	0.045241	0.0385319	0.0313534	0.104978	0.0145442	0.0109158	0.0604859	0.488
	Alloprevotella	0.152024	0.00782411	0.0703265	0.0313207	0.0361237	0.0209023	0.00403763	0	0.0145545	0.157935	0.591
	Ruminococcaceae_UCG-012	0.029338	0.0234723	0.0319666	0.0661215	0.0409402	0.048772	0.0888279	0.0290884	0.0363861	0.0470446	0.325
	unclassified_f__Veillonellaceae	0.029338	0.00260804	0.138522	0.0139203	0.0481649	0.0104511	0.0444139	0.0523591	0.0909653	0	0.794
	Roseburia	0.056009	0.0443366	0.0255733	0.0556812	0.0264907	0.0766417	0.0201882	0.0378149	0.0545792	0.020162	0.882
	norank_f__Erysipelotrichaceae	0.0400064	0.0391206	0.059671	0.0174004	0.0674309	0.024386	0.0928655	0.0494502	0.0145545	0.010081	0.587
	Streptococcus	0.120019	0.0208643	0.059671	0.0939621	0.0337154	0.0104511	0.032301	0.0116353	0	0	0.024
	Anaerorhabdus]_furcosa_group	0.0640102	0.0495527	0.0511465	0.0139203	0.0313072	0.0209023	0.0726774	0.0261795	0.0181931	0.0134413	0.489
	norank_f__Marinifilaceae	0.0160026	0.0547688	0.040491	0.0104402	0.0144495	0.048772	0.0121129	0.0261795	0.134629	0	0.484
	norank_f__Paludibacteraceae	0.0480077	0.067809	0.0319666	0.0313207	0.0433484	0.024386	0.0565268	0.00581767	0.0109158	0.0336033	0.169
	Atopobium	0.0213367	0.0130402	0.0319666	0.0382808	0.0168577	0.0383209	0.0363387	0.0727209	0.065495	0.0168016	0.06
	Anaerovibrio	0.0373393	0.00782411	0.01918	0.00348008	0.00963298	0.0348371	0.109016	0.0872651	0.00727723	0.0134413	0.162
	Eubacterium]_saphenum_group	0.0240038	0.0130402	0.0127866	0.0765617	0.0168577	0.0452883	0.0363387	0.0232707	0.0327475	0.0470446	0.508
	Oscillibacter	0.0373393	0.0260804	0.040491	0.0278406	0.0505732	0.0209023	0.032301	0.034906	0.0291089	0.00672066	0.034
	norank_f__Veillonellaceae	0.0213367	0.0156482	0.108686	0.0765617	0.0168577	0	0.0403763	0.00581767	0.0145545	0	0.099
	unclassified_f__Erysipelotrichaceae	0.0160026	0.070417	0.00852442	0.00696015	0.0385319	0.0452883	0.0121129	0.0901739	0.0109158	0	0.924
	SP3-e08	0.0506748	0.148658	0.0255733	0.0313207	0	0	0.00807526	0.00581767	0.0254703	0	0.15
	Ruminiclostridium_9	0.0240038	0.0156482	0.0127866	0.0174004	0.0385319	0.0452883	0.0524892	0.0523591	0.0181931	0.0134413	0.199
	unclassified_f__Christensenellaceae	0.0533419	0.0208643	0.01918	0.0382808	0.0264907	0.0209023	0.032301	0.0290884	0.0327475	0.0168016	0.371
	Anaeroplasma	0.0586761	0.0234723	0.0127866	0.00696015	0.0409402	0.0418046	0.032301	0.0436326	0.0181931	0.00672066	1
	Denitrobacterium	0.0266709	0.00521608	0.0298355	0.0208805	0.00240825	0.073158	0.0201882	0.0465414	0.0582178	0	0.162
	norank_f__Atopobiaceae	0.0320051	0.00782411	0.0468843	0.045241	0.00963298	0.0592231	0.0363387	0.0232707	0.0145545	0.00672066	0.883
	Schwartzia	0.00800128	0.00782411	0	0.00696015	0.00240825	0.073158	0.00403763	0.0669033	0.0254703	0.0705669	0.02
	norank_c__MVP-15	0.0240038	0.153874	0.00213111	0.0208805	0.0240825	0	0.0201882	0.00581767	0.00363861	0	0.228
	Eubacterium]_brachy_group	0.0186697	0.0156482	0.0127866	0.0243605	0.0457567	0.0278697	0.0242258	0.034906	0.0254703	0.0134413	1
	norank_o__Rhodospirillales	0.0506748	0.0391206	0.0127866	0.0104402	0	0.0313534	0.0484516	0.0145442	0.00727723	0.00672066	1
	norank_o__PB19	0.0240038	0.00521608	0.0277044	0.0278406	0.028899	0.0348371	0.0201882	0.0232707	0.0218317	0	0.371
	norank_o__Chloroplast	0.056009	0	0.0170488	0.0243605	0.00481649	0.00696743	0.0847902	0.00290884	0.00727723	0.00336033	1
	Prevotella_9	0.0106684	0.00782411	0.00639332	0.0243605	0.0216742	0.0313534	0.0242258	0.0116353	0.0436634	0.020162	0.115
	Bacteroides]_pectinophilus_group	0.0426735	0	0.0426221	0.0313207	0.0433484	0.0174186	0	0	0.0218317	0	0.043
	Oscillospira	0.0213367	0.00782411	0.00426221	0.00696015	0.0385319	0.0905766	0.00807526	0.017453	0	0	0.672
	Succinivibrio	0.0106684	0.0156482	0.00426221	0.0174004	0.00481649	0.0452883	0.0363387	0.0116353	0.0327475	0.00672066	0.085
	Alistipes	0.154691	0	0.01918	0.00348008	0	0	0	0	0	0.00336033	0.279
	norank_f__0319-6G20	0.00266709	0.0182563	0	0	0.0144495	0.0104511	0	0.0407237	0.0254703	0.0672066	0.1
	norank_f__Marinilabiliaceae	0.029338	0.0365125	0.0575399	0.0104402	0.00481649	0.0139349	0	0	0.0181931	0	0.09
	Tyzzerella_3	0.0240038	0.0156482	0.00639332	0.0348008	0.0216742	0.0104511	0.0161505	0.0261795	0.0109158	0.00336033	0.347
	Flexilinea	0.0213367	0.0443366	0.0511465	0.0174004	0.0144495	0.00348371	0	0	0.00727723	0	0.009
	Sediminispirochaeta	0	0.0730251	0	0.0139203	0	0.024386	0	0.00872651	0.0145545	0.0134413	0.68
	Ruminiclostridium	0.0453406	0.00521608	0.0340977	0.0104402	0	0.0139349	0.00807526	0.00872651	0.0218317	0	0.323
	Anaerofustis	0.00533419	0.0130402	0.00639332	0.0104402	0.0168577	0.0174186	0.0282634	0.0116353	0.0291089	0.00672066	0.141
	Ruminococcaceae_UCG-001	0.0186697	0.0286884	0.00426221	0.00348008	0.00481649	0.00348371	0.0161505	0.0610856	0.00363861	0	0.663
	Howardella	0.0480077	0.00782411	0.0149177	0.0174004	0.0313072	0.00348371	0.00403763	0.00581767	0	0.00336033	0.022
	Lachnospiraceae_NK4B4_group	0.0186697	0.0104322	0.0127866	0.0139203	0.0361237	0.00348371	0.0161505	0.00872651	0.00727723	0	0.187
	Arthrobacter	0.0320051	0.0104322	0.0277044	0.0313207	0.0120412	0	0	0	0.00363861	0.00672066	0.005
	Lachnospiraceae_FE2018_group	0.0106684	0.00260804	0.0447532	0	0.019266	0.0278697	0.00403763	0.00581767	0.00727723	0	0.678
	M2PT2-76_termite_group	0.00800128	0.0339045	0.00426221	0	0.0120412	0.0104511	0.0282634	0.0145442	0	0	1
	unclassified_f__Spirochaetaceae	0	0.00782411	0.00426221	0.00696015	0.00963298	0.00696743	0	0.0407237	0.0327475	0	0.272
	unclassified_c__Deltaproteobacteria	0.0133355	0.0234723	0.0255733	0.00348008	0.0120412	0	0.00807526	0.0203619	0	0	0.252
	Bifidobacterium	0	0	0	0	0	0	0	0	0	0.10081	0.347
	norank_f__XIII	0.00266709	0.00782411	0.0149177	0.00696015	0.00481649	0.0174186	0.00403763	0.0261795	0.00727723	0.00672066	0.195
	Hydrogenoanaerobacterium	0.0106684	0.00521608	0.0106555	0.00696015	0.0168577	0	0.00807526	0.0203619	0.0109158	0.00336033	0.373
	norank_o__Coriobacteriales	0.00533419	0.0104322	0.0106555	0.00696015	0.00963298	0.024386	0.0121129	0.00581767	0.00727723	0	1
	hoa5-07d05_gut_group	0.0106684	0.00782411	0.01918	0.0208805	0.00240825	0	0.0121129	0.0116353	0	0.00672066	0.217
	Coprococcus_2	0.0213367	0.0104322	0.0106555	0.00696015	0.0264907	0	0.00807526	0	0.00363861	0	0.014
	Lachnospira	0.029338	0	0	0.0417609	0.00722474	0	0	0.00872651	0	0	0.133
	norank_o__NED5E9	0.0133355	0.00782411	0	0	0.0144495	0.00348371	0.00403763	0.034906	0.00363861	0	1
	unclassified_o__Fusobacteriales	0.0693444	0	0.00426221	0.00696015	0	0	0	0	0	0	0.274
	unclassified_o__Myxococcales	0.0106684	0.00521608	0.0106555	0	0.00481649	0.0418046	0	0	0	0.00672066	0.636
	Odoribacter	0.0720115	0	0.00426221	0	0.00240825	0	0	0	0	0	0.347
	norank_c__vadinHA49	0.00800128	0	0.0234422	0.00348008	0.00963298	0.00348371	0	0.017453	0.00727723	0	0.724
	GCA-900066575	0.00800128	0.00521608	0.00852442	0.00348008	0.00963298	0	0.0161505	0.00872651	0.00727723	0.00336033	1
	norank_f__Fibrobacteraceae	0.00266709	0.0182563	0.00213111	0.00696015	0.00963298	0.0139349	0.00403763	0.00872651	0	0.00336033	0.397
	norank_f__vadinBE97	0	0.00260804	0.00852442	0.00348008	0	0.00696743	0	0.00581767	0.00363861	0.0369636	0.226
	Lachnoclostridium	0.00800128	0.00521608	0.00639332	0.00696015	0.00481649	0	0.0121129	0.00872651	0.0145545	0	0.545
	Clostridium_sensu_stricto_1	0.0106684	0.00260804	0.00213111	0.00348008	0	0	0.0121129	0.0261795	0.00363861	0.00336033	0.359
	Slackia	0.0133355	0.00260804	0.00639332	0.0104402	0.00963298	0	0.00403763	0.00290884	0.0145545	0	0.067
	Erysipelotrichaceae_UCG-009	0.0106684	0.0182563	0.00213111	0.00696015	0.00722474	0.00348371	0	0	0	0.0134413	0.065
	Anaerosporobacter	0.0213367	0	0	0.0139203	0	0.00348371	0.0121129	0	0.00363861	0.00336033	0.397
	unclassified_f__Atopobiaceae	0.00266709	0.00260804	0.00639332	0.00696015	0.00240825	0.0174186	0.00807526	0.00581767	0	0	0.397
	Carboxylicivirga	0.0426735	0	0.00852442	0	0	0	0	0	0	0	0.233
	Succinivibrionaceae_UCG-002	0.00800128	0	0	0.00348008	0.0313072	0	0.00403763	0	0.00363861	0	0.207
	Intestinimonas	0.00533419	0.00260804	0.00639332	0.00348008	0.00481649	0	0.00403763	0.00581767	0.00727723	0.010081	0.58
	Bacillus	0.00266709	0.00521608	0.0106555	0.00348008	0.0240825	0.00348371	0	0	0	0	0.065
	Eubacterium]_oxidoreducens_group	0	0.0156482	0.00213111	0.00348008	0.0120412	0	0	0.00290884	0.00363861	0.00672066	0.397
	Romboutsia	0.0266709	0.00260804	0.00213111	0	0	0	0.00807526	0.00290884	0.00363861	0	0.545
	norank_o__OPB56	0.00533419	0.00521608	0.0149177	0	0.00481649	0.00696743	0	0.00872651	0	0	0.58
	Modestobacter	0.0186697	0.00260804	0.00639332	0.00348008	0.00722474	0	0.00403763	0.00290884	0	0	0.065
	unclassified_c__Mollicutes	0.00266709	0.0104322	0.00426221	0.00348008	0.00963298	0.00696743	0	0.00581767	0	0	1
	Candidatus_Endomicrobium	0	0.00260804	0.0127866	0.00348008	0	0.0104511	0	0	0.0109158	0	0.545
	Erysipelotrichaceae_UCG-008	0.00533419	0.00260804	0.00213111	0.00348008	0.00481649	0	0.00807526	0	0.00363861	0.010081	0.545
	Syntrophomonas	0.00266709	0.00260804	0.00213111	0.00696015	0	0.00696743	0.00403763	0.00290884	0.00727723	0.00336033	0.545
	unclassified_f__Propionibacteriaceae	0.00800128	0	0	0.0104402	0.00722474	0	0.00807526	0.00290884	0	0	0.242
	Synergistes	0.00800128	0.00521608	0.00426221	0	0.00240825	0	0	0.00581767	0	0.010081	1
	Bacteroides	0.029338	0.00521608	0	0	0	0	0	0	0	0	0.207
	Eubacterium	0	0.00260804	0.00213111	0.0104402	0.00481649	0.00348371	0.00807526	0.00290884	0	0	1
	Campylobacter	0.00533419	0.0104322	0	0	0.00722474	0	0.00403763	0	0.00363861	0.00336033	0.04
	Asteroleplasma	0.00800128	0	0	0.00348008	0.00722474	0.0104511	0	0	0	0	0.545
	norank_f__Coriobacteriales_Incertae_Sedis	0.00266709	0	0.00213111	0	0.00240825	0.00696743	0.00403763	0.00290884	0.00727723	0	0.141
	unclassified_f__Burkholderiaceae	0	0.00260804	0	0.00348008	0.00481649	0	0.00403763	0.00581767	0	0.00672066	0.141
	CAG-352	0.00533419	0.00260804	0	0	0	0	0.00403763	0.0145442	0	0	1
	norank_f__Izimaplasmataceae	0.00266709	0.00260804	0	0	0	0.0174186	0	0.00290884	0	0	0.347
	norank_f__Actinomycetaceae	0.0160026	0	0	0	0.00240825	0.00348371	0	0	0.00363861	0	0.347
	unclassified_p__Firmicutes	0	0	0	0	0	0	0	0	0.0254703	0	0.347
	norank_p__Armatimonadetes	0.00266709	0.00260804	0.00426221	0.00348008	0.00240825	0	0	0.00581767	0.00363861	0	0.347
	Ruminiclostridium_5	0	0	0	0	0	0.024386	0	0	0	0	0.347
	unclassified_f__Peptococcaceae	0.00266709	0.00521608	0	0.00348008	0.00481649	0.00348371	0.00403763	0	0	0	0.347
	Rhodobacter	0.0160026	0	0	0	0	0	0.00403763	0	0	0.00336033	0.347
	Kandleria	0	0	0	0	0	0	0	0.00290884	0	0.020162	0.347
	Hypnocyclicus	0.0160026	0	0	0.00696015	0	0	0	0	0	0	0.172
	unclassified_p__Proteobacteria	0.00800128	0.00260804	0	0.00348008	0.00240825	0	0	0.00581767	0	0	1
	Anaerobiospirillum	0	0	0	0.00348008	0	0	0.00403763	0.0145442	0	0	0.347
	Turicibacter	0.0213367	0	0	0	0	0	0	0	0	0	0.347
	Phascolarctobacterium	0	0	0	0.00348008	0.00963298	0	0	0	0.00363861	0.00336033	0.347
	Candidatus_Soleaferrea	0	0	0.00426221	0	0	0.00348371	0	0.00872651	0.00363861	0	0.347
	Micromonospora	0.00800128	0	0.00213111	0.00348008	0	0	0	0.00581767	0	0	1
	Helicobacter	0.0186697	0	0	0	0	0	0	0	0	0	0.347
	Ruminobacter	0.00266709	0.00260804	0	0	0.00240825	0.00348371	0.00403763	0	0	0.00336033	NA.
	unclassified_f__Desulfovibrionaceae	0.00266709	0	0.00213111	0.00348008	0.00963298	0	0	0	0	0	0.347
	norank_f__Clostridiaceae_1	0.00266709	0.00260804	0.00852442	0.00348008	0	0	0	0	0	0	0.347
	Desulfobulbus	0	0	0	0.00348008	0.00722474	0	0	0.00290884	0.00363861	0	0.347
	unclassified_c__Alphaproteobacteria	0.00533419	0	0	0	0.00240825	0.00348371	0	0.00581767	0	0	1
	Lachnospiraceae_UCG-001	0.0160026	0	0	0	0	0	0	0	0	0	0.347
	Parabacteroides	0.0160026	0	0	0	0	0	0	0	0	0	0.347
	unclassified_f__Coriobacteriales_Incertae_Sedis	0	0	0	0	0.00240825	0.00348371	0	0	0	0.010081	0.347
	norank_f__Paracaedibacteraceae	0	0.00521608	0	0.00696015	0	0.00348371	0	0	0	0	0.141
	Peptostreptococcus	0	0	0.00213111	0	0	0	0	0.00290884	0	0.010081	0.347
	Propionibacterium	0.00266709	0	0	0	0	0	0	0.00290884	0.00727723	0	0.347
	Marinifilum	0.0106684	0	0.00213111	0	0	0	0	0	0	0	0.347
	norank_f__Victivallaceae	0.00533419	0	0	0.00696015	0	0	0	0	0	0	0.141
	norank_f__Eggerthellaceae	0.00800128	0	0	0	0	0	0.00403763	0	0	0	0.347
	Selenomonas_4	0	0	0	0	0	0	0.00807526	0	0.00363861	0	0.347
	norank_o__EMP-G18	0	0	0	0	0	0	0	0.0116353	0	0	0.347
	norank_f__Neisseriaceae	0.00266709	0.00521608	0	0.00348008	0	0	0	0	0	0	0.347
	norank_f__COB_P4-1_termite_group	0	0	0	0	0	0	0	0	0.0109158	0	0.347
	Acinetobacter	0.0106684	0	0	0	0	0	0	0	0	0	0.347
	Coriobacteriaceae_UCG-002	0.0106684	0	0	0	0	0	0	0	0	0	0.347
	norank_c__Subgroup_6	0.0106684	0	0	0	0	0	0	0	0	0	0.347
	Elusimicrobium	0	0	0	0	0	0.0104511	0	0	0	0	0.347
	Bilophila	0	0.00260804	0	0	0	0	0.00403763	0	0.00363861	0	NA.
	Ruminococcaceae_UCG-009	0.00266709	0	0	0.00348008	0	0	0	0	0.00363861	0	NA.
	Rhodococcus	0.00266709	0	0.00213111	0	0	0	0	0	0.00363861	0	NA.
	Methylobacterium	0.00266709	0	0.00213111	0.00348008	0	0	0	0	0	0	NA.
	Roseomonas	0	0	0.00213111	0.00348008	0.00240825	0	0	0	0	0	NA.
	norank_f__Steroidobacteraceae	0.00800128	0	0	0	0	0	0	0	0	0	0.347
	norank_o__PeM15	0.00800128	0	0	0	0	0	0	0	0	0	0.347
	Pseudomonas	0.00266709	0	0	0	0.00481649	0	0	0	0	0	NA.
	Acetivibrio]_ethanolgignens_group	0.00266709	0.00260804	0.00213111	0	0	0	0	0	0	0	NA.
	Z20	0	0.00260804	0.00426221	0	0	0	0	0	0	0	NA.
	Ruminococcaceae_UCG-011	0	0	0.00213111	0.00348008	0	0	0	0	0	0	NA.
	Arenimonas	0.00533419	0	0	0	0	0	0	0	0	0	0.347
	Fusibacter	0.00533419	0	0	0	0	0	0	0	0	0	0.347
	Gemmatirosa	0.00533419	0	0	0	0	0	0	0	0	0	0.347
	Lachnoclostridium_12	0.00533419	0	0	0	0	0	0	0	0	0	0.347
	Spirochaeta_2	0.00533419	0	0	0	0	0	0	0	0	0	0.347
	norank_f__A4b	0.00533419	0	0	0	0	0	0	0	0	0	0.347
	norank_o__Saccharimonadales	0.00533419	0	0	0	0	0	0	0	0	0	0.347
	Mucispirillum	0.00266709	0	0.00213111	0	0	0	0	0	0	0	NA.
Fungi	Orpinomyces	16.2667	11.4894	12.6303	28.2216	0.851215	19.1983	9.95214	38.8122	28.2216	0.546448	0.133
	unclassified_f__Neocallimastigaceae	3.68218	15.0187	6.40002	13.049	30.058	27.7445	17.7663	29.0041	13.049	4.79004	0.135
	Caecomyces	2.71529	13.5417	4.35489	7.01916	4.09185	18.6066	12.4402	7.14353	7.01916	76.6504	0.131
	Piromyces	24.3425	41.9665	8.22223	5.30306	15.1549	8.21782	2.28421	4.77653	5.30306	0.0147689	0.054
	unclassified_f__Didymellaceae	13.8002	2.48756	13.3005	5.9848	2.29637	5.66047	11.4942	2.81347	5.9848	2.11687	0.613
	unclassified_f__Sporormiaceae	10.3051	3.72024	10.4069	11.0684	3.0162	5.88988	4.77889	1.68194	11.0684	0.45045	0.424
	unclassified_k__Fungi	2.33956	3.11834	4.51453	14.9551	9.07324	0.603719	2.25984	1.37721	14.9551	0.209226	0.719
	Anaeromyces	0.00667969	0.0266525	0	0	0.0410554	0	17.5558	2.45913	0	7.62812	0.155
	unclassified_p__Ascomycota	2.42139	0.828447	7.04865	2.23328	0.91143	1.41753	1.46003	1.12208	2.23328	1.34643	0.329
	Neocallimastix	0.258838	1.43479	0.369619	1.47318	0.383184	8.32649	1.98733	2.57961	1.47318	0.0172303	0.058
	unclassified_o__Pleosporales	3.47511	0.724058	2.97709	0.946205	1.18787	0.707559	4.68805	0.330719	0.946205	0.819672	0.761
	Naganishia	3.02423	0.586354	2.12855	1.58485	1.48073	1.10601	1.47554	0.552773	1.58485	0.445527	0.186
	Plectosphaerella	0.551075	0.0111052	1.30445	0.579869	3.79078	0	0.520649	0.481905	0.579869	0.0369222	0.294
	Aspergillus	0.22711	0.111052	0.251686	0.190025	0.717101	0.0796909	0.128501	1.93234	0.190025	3.46822	0.391
	Alternaria	1.10549	0.159915	2.16306	0.354582	0.462557	0.10384	0.157302	0.498441	0.354582	0.0787673	0.14
	Mortierella	0.382412	0.0288735	1.02832	0.454492	2.1951	0.0507124	0.498493	0.302372	0.454492	0.0196918	0.29
	Fusarium	0.188701	0.0155473	0.756497	0.250754	2.80545	0.0289785	0.423166	0.184258	0.250754	0.0246148	0.346
	Thelebolus	0.769835	0.195451	0.386878	0.628845	0.968907	0.362231	0.522864	0.0921289	0.628845	0.0959976	0.289
	unclassified_c__Sordariomycetes	0.410801	0.111052	1.23111	0.225287	1.59021	0.057957	0.562744	0.188982	0.225287	0.00738443	0.189
	Plenodomus	0.779854	0.255419	0.606924	0.820828	0.421502	0.0265636	0.245923	0.0496079	0.820828	0.0467681	0.14
	unclassified_c__Dothideomycetes	1.26413	0.175462	1.28432	0.474082	0.0520035	0.0507124	0.115207	0.0330719	0.474082	0.0492296	0.093
	Cyllamyces	0	0	0	0	0	0.205264	2.2687	1.19768	0	0.00246148	0.046
	unclassified_f__Nectriaceae	0.20874	0.0488628	0.266068	0.137131	2.21152	0	0.274725	0.106303	0.137131	0.0196918	0.363
	Metarhizium	0.155303	0.0333156	0.726295	0.113623	1.58748	0	0.0686813	0.0259851	0.113623	0.0147689	0.17
	Saitozyma	0.500977	0.00888415	0.916138	0.0842377	0.826582	0.0724463	0.08419	0.233866	0.0842377	0.00984591	0.095
	Guehomyces	0.0100195	0.0266525	0.336541	0.168475	1.60116	0.0482975	0.146225	0.0448833	0.168475	0.0418451	0.368
	Cutaneotrichosporon	0.0985255	0.0421997	2.15731	0.0352623	0.0930589	0	0.0664658	0	0.0352623	0	0.282
	unclassified_f__Chaetomiaceae	0.529366	0.0199893	0.122248	0.0528935	0.930589	0.20285	0.352269	0.0921289	0.0528935	0.0172303	0.414
	Selenophoma	0.460899	0.310945	0.709036	0.184148	0.287388	0.019319	0.00886211	0.0141737	0.184148	0	0.007
	Oontomyces	0.0233789	0.821784	0.15245	0.0901148	0.0410554	0.253562	0.651365	0.0118114	0.0901148	0	0.975
	Penicillium	1.15392	0.0644101	0.491867	0.0372213	0.0711627	0.038638	0.0376639	0.0496079	0.0372213	0.125535	0.129
	Gibberella	0.021709	0	0.235866	0.144967	1.02638	0	0.245923	0.0354342	0.144967	0.00984591	0.47
	Cladophialophora	0.516006	0.126599	0.212855	0.286017	0.0848478	0.0845206	0.0598192	0.00236228	0.286017	0	0.135
	Nigrospora	0.390762	0.0266525	0.808273	0.0235082	0.0574776	0	0.0376639	0.210243	0.0235082	0.00984591	0.215
	Tulostoma	1.49124	0	0.0100675	0	0	0	0	0	0	0	0.264
	Cladosporium	0.0467578	0.00666311	0.47317	0.121459	0.322969	0.0362231	0.0753279	0.0779552	0.121459	0.0147689	0.256
	Candida	0.0467578	0.0155473	0.0661575	0.0313443	0.577513	0	0.321251	0	0.0313443	0.0319992	0.698
	Protomyces	0	0.326493	0.00575283	0	0.00273703	0.0169041	0.706753	0.00472456	0	0.0147689	0.488
	unclassified_f__Phaeosphaeriaceae	0.268858	0.0355366	0.128	0.174353	0.0328443	0.149722	0.0686813	0.0118114	0.174353	0.0196918	0.54
	Mycocentrospora	0.197051	0.0333156	0.789576	0.00391803	0	0	0.0265863	0	0.00391803	0	0.198
	Ustilago	0.115225	0	0	0.00587705	0	0.019319	0.833038	0.0212605	0.00587705	0	0.258
	unclassified_f__Pleosporales_fam_Incertae_sedis	0.101865	0.353145	0.402698	0.0156721	0.00547405	0	0	0	0.0156721	0	0.057
	Apiotrichum	0	0.0355366	0.490429	0.0430984	0.134114	0	0.101914	0.0212605	0.0430984	0.00246148	0.307
	Saccharomyces	0.133594	0.00444208	0	0.0430984	0.350339	0.0096595	0.0775434	0.101578	0.0430984	0	0.573
	Olpidium	0	0.00888415	0	0.0254672	0.569302	0	0.0664658	0.0519701	0.0254672	0.00738443	0.555
	unclassified_p__Basidiomycota	0.0551075	0.0377576	0.143821	0.150844	0.0629516	0.00241488	0.0310174	0.0708684	0.150844	0.00246148	0.54
	unclassified_f__Capnodiaceae	0.101865	0	0.573845	0	0	0	0	0.016536	0	0	0.244
	unclassified_f__Xylariaceae	0.367383	0.131041	0	0.00391803	0.0246332	0	0	0.10394	0.00391803	0.051691	0.238
	unclassified_f__Pleosporaceae	0.192041	0.00444208	0.181214	0.0901148	0.0957959	0	0.00443105	0	0.0901148	0.0196918	0.042
	Cordyceps	0	0.00888415	0.612676	0	0.0465295	0.0096595	0	0	0	0	0.282
	Gliomastix	0.0384082	0.00666311	0.6098	0	0	0	0	0	0	0	0.277
	Ampelomyces	0.0283887	0	0.194158	0.0313443	0.161485	0.00241488	0.146225	0.00472456	0.0313443	0.00738443	0.496
	Sarocladium	0.086836	0	0.322158	0.0137131	0.0410554	0.0096595	0.08419	0.0330719	0.0137131	0	0.322
	Neoascochyta	0.0267188	0.0244314	0.0230113	0.244877	0.0273703	0	0.0110776	0	0.244877	0	0.951
	Ceratobasidium	0.258838	0	0.0575283	0.0568115	0.0848478	0	0.0553882	0.0212605	0.0568115	0.00738443	0.203
	Neurospora	0	0.355366	0	0.0176312	0.0520035	0	0.00443105	0.113389	0.0176312	0.0369222	0.445
	unclassified_f__Lasiosphaeriaceae	0.0484278	0	0.0488991	0.123418	0.0821108	0.106255	0.0509571	0	0.123418	0	0.649
	unclassified_f__Mycosphaerellaceae	0.0818262	0	0.205664	0.00979509	0.0328443	0.0410529	0.155087	0.0354342	0.00979509	0.00984591	0.868
	Talaromyces	0.0267188	0	0.276136	0.0176312	0.123166	0	0.0487416	0.0401587	0.0176312	0.00492296	0.271
	Vishniacozyma	0.0851661	0	0.28908	0.0352623	0.0738997	0	0.00664658	0	0.0352623	0.0246148	0.116
	Sampaiozyma	0.198721	0	0.107866	0.0176312	0.098533	0	0.0177242	0.0897666	0.0176312	0	0.176
	Phaeosphaeria	0.0100195	0.0999467	0.102113	0.0666066	0.0684257	0.0458826	0.0221553	0	0.0666066	0.0319992	0.116
	unclassified_o__GS11	0.0333985	0	0.20854	0	0.139588	0	0.0731124	0.042521	0	0.00246148	0.31
	unclassified_o__Sordariales	0.0667969	0.0266525	0.113618	0.00391803	0.145062	0.0676165	0.0243708	0.00472456	0.00391803	0.0295377	0.12
	Filobasidium	0.0400782	0	0.139506	0.0117541	0.0957959	0.0676165	0.0598192	0.0259851	0.0117541	0.0246148	0.596
	Keissleriella	0.195381	0.0333156	0.0402698	0.0430984	0.0520035	0.0241488	0.0443105	0	0.0430984	0	0.148
	Pyrenochaetopsis	0	0	0.143821	0.0842377	0.0957959	0	0.0465261	0.00236228	0.0842377	0.0123074	0.443
	unclassified_c__Arthoniomycetes	0.131924	0.0155473	0.0258877	0.0881558	0.10127	0	0	0	0.0881558	0	0.094
	unclassified_f__Pyronemataceae	0.0500977	0.00888415	0.0503373	0.0117541	0.279177	0	0.0288018	0	0.0117541	0	0.234
	Seimatosporium	0.0701368	0.0155473	0.143821	0.0568115	0.0738997	0.00482975	0.0132932	0	0.0568115	0.00492296	0.037
	Holtermanniella	0.0684668	0	0.159641	0.0137131	0.136851	0	0.0288018	0	0.0137131	0.00246148	0.081
	Knufia	0.120234	0.0488628	0.041708	0.0705246	0.0437924	0	0.0177242	0	0.0705246	0.00492296	0.058
	unclassified_o__Hypocreales	0.0551075	0.0177683	0.184091	0	0.0738997	0	0.0221553	0.0330719	0	0.0221533	0.117
	Wallemia	0	0	0.174023	0	0	0.0120744	0.0288018	0.00472456	0	0.159996	0.473
	Trichoderma	0.0133594	0	0.261754	0.0215492	0.0328443	0	0.00221553	0.0188982	0.0215492	0.00738443	0.291
	Leptosphaeria	0.0384082	0.0843994	0.0819778	0.0666066	0.0355813	0	0	0	0.0666066	0	0.023
	Lapidomyces	0.150293	0.0333156	0.0747868	0.0137131	0.0821108	0	0	0	0.0137131	0	0.021
	Monascus	0.178682	0	0	0.0822787	0	0	0	0.0236228	0.0822787	0	0.459
	unclassified_c__Leotiomycetes	0	0.0222104	0.0460226	0.0920738	0.0738997	0	0.0243708	0	0.0920738	0	0.57
	unclassified_o__Microascales	0.111885	0	0.0330788	0.0724836	0.0301073	0	0.0132932	0	0.0724836	0	0.232
	Emericellopsis	0	0	0	0.00783607	0.314758	0	0	0	0.00783607	0.00246148	0.409
	Ilyonectria	0	0	0	0	0.306547	0	0	0	0	0.0172303	0.395
	unclassified_c__Agaricomycetes	0	0	0.0445844	0	0.227173	0.0120744	0.0177242	0.0141737	0	0	0.425
	Taeniolella	0.0300586	0	0.00287641	0.00587705	0.145062	0.019319	0.0332329	0.0708684	0.00587705	0	0.949
	Itersonilia	0.0500977	0.0111052	0.133753	0	0.0629516	0	0.0465261	0	0	0	0.15
	Epicoccum	0.0450879	0	0.109304	0	0.0301073	0	0.0509571	0.0614193	0	0.00738443	0.629
	Parastagonospora	0.00500977	0	0.0129439	0	0.262755	0.00482975	0.00664658	0	0	0.00492296	0.378
	Acremonium	0.0500977	0	0.185529	0	0.0301073	0	0	0.0141737	0	0.00246148	0.166
	Hannaella	0.0350684	0	0.0258877	0.00979509	0.180644	0	0.0177242	0	0.00979509	0	0.24
	unclassified_f__Sclerotiniaceae	0.00333985	0	0	0	0.0437924	0	0.199397	0.0212605	0	0.00246148	0.231
	Pseudeurotium	0	0	0	0.0235082	0.180644	0	0.0221553	0.00708684	0.0235082	0.00984591	0.556
	unclassified_o__Pezizales	0	0	0	0.00979509	0.221699	0	0.0243708	0	0.00979509	0	0.49
	unclassified_f__Apiosporaceae	0.123574	0.0199893	0.00575283	0	0.00547405	0	0.106345	0	0	0	0.757
	unclassified_o__Capnodiales	0.0384082	0.0310945	0.129439	0	0.0301073	0.00724463	0.0110776	0.00708684	0	0	0.098
	Cephalotrichum	0.0384082	0.0133262	0.120809	0	0.0684257	0	0	0	0	0	0.052
	Conocybe	0.128584	0	0.076225	0	0.0191592	0	0	0.016536	0	0	0.119
	Colletotrichum	0	0	0.00575283	0.00783607	0.186118	0	0	0.0212605	0.00783607	0	0.447
	Wojnowicia	0	0	0.0201349	0.0920738	0	0	0.00221553	0	0.0920738	0.00246148	0.876
	Cladorrhinum	0	0.122157	0.0359552	0	0.0191592	0	0.0265863	0	0	0	0.207
	Preussia	0	0	0.0460226	0.0195902	0.0930589	0	0.0199397	0	0.0195902	0	0.295
	unclassified_f__Agaricaceae	0.111885	0	0.0604047	0	0.0191592	0	0	0	0	0	0.079
	Clonostachys	0	0	0.0719104	0	0.0903219	0	0	0.0283473	0	0	0.322
	Echria	0	0	0	0.0235082	0.120429	0	0	0.016536	0.0235082	0	0.577
	Cystofilobasidium	0	0	0	0	0.0410554	0	0	0	0	0.142766	0.347
	Pseudogymnoascus	0.0901758	0	0.0359552	0.00391803	0.0328443	0.00724463	0.00443105	0.00472456	0.00391803	0	0.094
	Wardomyces	0	0	0	0	0.177907	0	0	0	0	0	0.403
	Fusicolla	0	0	0.0373934	0.0176312	0.0437924	0.0144893	0.0288018	0.00944912	0.0176312	0	1
	Alloconiothyrium	0	0	0.166832	0	0	0	0	0	0	0	0.321
	Ramularia	0	0.0199893	0.0172585	0.0137131	0.0930589	0	0	0	0.0137131	0.00738443	0.175
	unclassified_o__Tremellales	0.0100195	0.0555259	0.0388316	0.00587705	0.0191592	0	0.0265863	0	0.00587705	0.00246148	0.115
	Calophoma	0.0250488	0	0.0618429	0	0.0520035	0	0.00886211	0	0	0	0.072
	Curvularia	0	0.0111052	0.102113	0	0.0328443	0	0	0	0	0	0.175
	Phialophora	0.0300586	0	0.113618	0	0	0	0	0	0	0	0.199
	Periconia	0.0784864	0.0155473	0.0172585	0.00783607	0.0164222	0	0	0	0.00783607	0	0.046
	Oidiodendron	0.0500977	0	0.0201349	0	0.0246332	0	0.0132932	0.0330719	0	0	0.475
	Myrothecium	0.0450879	0	0.069034	0.0117541	0	0	0	0	0.0117541	0	0.115
	Tetracladium	0.00834962	0.0111052	0	0	0.117692	0	0	0	0	0	0.295
	Arthrographis	0	0	0.034517	0.0509345	0	0	0	0	0.0509345	0	0.892
	Lophiostoma	0	0	0.116495	0.00195902	0.0136851	0	0	0	0.00195902	0	0.302
	Cylindrocladiella	0.0116895	0	0.122248	0	0	0	0	0	0	0	0.271
	unclassified_f__Stachybotryaceae	0	0	0	0.0156721	0.098533	0	0	0	0.0156721	0	0.447
	Cystobasidium	0.0801563	0	0.00143821	0.00587705	0.0218962	0	0	0.00472456	0.00587705	0.00492296	0.188
	Tolypocladium	0.0768165	0	0.0230113	0.00979509	0	0	0	0	0.00979509	0	0.188
	Kernia	0.0333985	0	0	0.0195902	0	0.0217339	0.0243708	0	0.0195902	0	0.608
	Gymnoascus	0	0	0	0.0137131	0.0903219	0	0	0	0.0137131	0	0.46
	Myrmecridium	0.0467578	0	0.0302024	0.0117541	0	0.0169041	0	0	0.0117541	0	0.286
	Chaetomella	0	0.0488628	0	0	0.0191592	0	0	0.042521	0	0	0.757
	unclassified_f__Chaetothyriaceae	0	0	0	0	0.109481	0	0	0	0	0	0.392
	unclassified_p__Mortierellomycota	0	0	0	0	0.0930589	0	0.0155087	0	0	0	0.533
	Scytalidium	0.0116895	0.0133262	0.076225	0	0	0	0	0	0	0	0.188
	unclassified_f__Bionectriaceae	0	0	0.0719104	0	0	0	0.0265863	0	0	0	0.614
	Schizothecium	0.021709	0	0	0.0254672	0.0164222	0	0.00443105	0.00472456	0.0254672	0	0.494
	unclassified_c__Archaeorhizomycetes	0	0	0.0977981	0	0	0	0	0	0	0	0.306
	Pyrenochaeta	0.0684668	0	0	0	0.0246332	0	0	0	0	0	0.183
	unclassified_f__Herpotrichiellaceae	0.0100195	0	0	0.0333033	0	0	0.00886211	0	0.0333033	0	0.641
	Beauveria	0.0417481	0.00666311	0.00719104	0	0	0.0120744	0	0.016536	0	0	0.494
	unclassified_o__Archaeosporales	0.0400782	0	0.0431462	0	0	0	0	0	0	0	0.11
	Lectera	0.0584473	0	0	0	0.0109481	0	0	0.00944912	0	0	0.28
	Exophiala	0.00667969	0.00666311	0.0201349	0.0195902	0.00273703	0	0	0	0.0195902	0	0.305
	Mycosphaerella	0.0400782	0.00222104	0.0201349	0.00587705	0	0	0	0	0.00587705	0	0.123
	unclassified_f__Mortierellaceae	0	0	0.0618429	0.00587705	0	0	0	0	0.00587705	0	0.34
	Phaeococcomyces	0.00500977	0.00888415	0.0129439	0.0215492	0	0	0	0	0.0215492	0	0.455
	unclassified_f__Plectosphaerellaceae	0.0617872	0	0.00287641	0.00195902	0	0	0	0	0.00195902	0	0.283
	Mrakia	0	0	0	0	0.0629516	0	0	0.00236228	0	0	0.435
	Paraphoma	0.0183692	0.00888415	0.0273259	0.00391803	0.00273703	0	0	0	0.00391803	0	0.074
	Podospora	0.0333985	0	0	0	0.0218962	0	0.00886211	0	0	0	0.262
	Palmiascoma	0	0	0.0632811	0	0	0	0	0	0	0	0.347
	Rhizophlyctis	0	0	0.0143821	0	0.0164222	0	0.0310174	0	0	0	0.784
	Trichothecium	0.00834962	0.00666311	0	0	0	0.0458826	0	0	0	0	0.447
	unclassified_f__Trichomeriaceae	0	0	0.0230113	0	0.0218962	0	0	0.0141737	0	0	0.486
	unclassified_o__Olpidiales	0.00667969	0	0.0503373	0	0	0	0	0	0	0	0.251
	Sporormiella	0	0	0	0.0274262	0	0	0	0	0.0274262	0	0.817
	Mycothermus	0	0	0	0	0.0547405	0	0	0	0	0	0.455
	Sporormia	0.00834962	0	0.0373934	0	0	0	0.00886211	0	0	0	0.347
	unclassified_f__Ceratobasidiaceae	0.0100195	0.0177683	0.00431462	0	0.0218962	0	0	0	0	0	0.056
	Arthropsis	0.0450879	0	0.00862924	0	0	0	0	0	0	0	0.195
	Papiliotrema	0.0534375	0	0	0	0	0	0	0	0	0	0.273
	unclassified_o__Xylariales	0	0	0.0287641	0	0.0164222	0	0	0.00708684	0	0	0.262
	Pseudocercospora	0	0	0.0273259	0	0.0246332	0	0	0	0	0	0.153
	Coprinellus	0.0283887	0.00666311	0	0	0.0164222	0	0	0	0	0	0.053
	Stropharia	0	0	0	0.0254672	0	0	0	0	0.0254672	0	0.817
	Chalara	0	0.0288735	0.0100675	0	0	0	0	0.0118114	0	0	0.359
	Dactylella	0	0.0266525	0	0	0	0	0	0.0212605	0	0.00246148	0.789
	unclassified_o__Helotiales	0.021709	0	0	0.0117541	0	0	0	0.00472456	0.0117541	0	0.397
	Cryptococcus_f__Tremellaceae	0	0	0	0	0.00821108	0	0.0288018	0	0	0.0123074	0.359
	unclassified_f__Ganodermataceae	0	0	0.0388316	0	0	0	0	0.00944912	0	0	0.488
	Rhodotorula	0	0.0133262	0	0.00391803	0	0.0169041	0	0.00708684	0.00391803	0.00246148	0.195
	Sparticola	0	0	0	0.0235082	0	0	0	0	0.0235082	0	0.733
	Dioszegia	0	0	0.0330788	0	0.0136851	0	0	0	0	0	0.207
	Chaetosphaeronema	0	0.00888415	0.00143821	0.00979509	0	0.0144893	0.00221553	0	0.00979509	0	0.58
	Erythrobasidium	0.0283887	0.00888415	0	0	0.00821108	0	0	0	0	0	0.074
	Pseudaegerita	0	0	0	0	0.0218962	0	0.0221553	0	0	0	0.733
	Chaetomium	0	0	0	0	0.0437924	0	0	0	0	0	0.347
	Lecanicillium	0.043418	0	0	0	0	0	0	0	0	0	0.26
	Pichia	0.00834962	0	0	0	0.0301073	0	0	0	0	0.00492296	0.207
	Golovinomyces	0	0	0.0186967	0.0117541	0	0	0	0	0.0117541	0	0.397
	Humicola	0.0100195	0	0	0	0.0246332	0	0	0	0	0.00738443	0.172
	Collarina	0	0	0.041708	0	0	0	0	0	0	0	0.347
	Symmetrospora	0	0	0.041708	0	0	0	0	0	0	0	0.347
	Stachybotrys	0	0	0	0	0.0410554	0	0	0	0	0	0.347
	unclassified_o__Mortierellales	0.0233789	0	0.0129439	0.00195902	0	0	0	0	0.00195902	0	0.172
	Monocillium	0	0	0.00862924	0.0156721	0	0	0	0	0.0156721	0	1
	Galerina	0	0	0	0.00979509	0	0	0.0199397	0	0.00979509	0	0.195
	unclassified_o__Endogonales	0	0	0	0.0195902	0	0	0	0	0.0195902	0	0.733
	Arthrobotrys	0	0	0.0115057	0	0.0273703	0	0	0	0	0	0.207
	Serendipita	0	0	0	0	0.0383184	0	0	0	0	0	0.347
	Roussoella	0	0.00666311	0.0316406	0	0	0	0	0	0	0	0.207
	unclassified_f__Clavicipitaceae	0	0	0.0158203	0	0.0218962	0	0	0	0	0	0.141
	Scedosporium	0.0317285	0.00444208	0	0	0	0	0	0	0	0	0.242
	Monilinia	0	0	0	0	0.0355813	0	0	0	0	0	0.347
	Westerdykella	0	0	0	0	0	0	0	0.0354342	0	0	0.233
	Stemphylium	0	0	0	0	0.0301073	0	0	0.00472456	0	0	0.545
	unclassified_o__Entylomatales	0	0	0.034517	0	0	0	0	0	0	0	0.347
	Cyberlindnera	0.0183692	0.00444208	0.00719104	0.00195902	0	0	0	0	0.00195902	0	0.172
	Coprinopsis	0	0.0177683	0	0.00783607	0	0	0	0	0.00783607	0	0.397
	Russula	0	0	0	0	0.0328443	0	0	0	0	0	0.347
	Sporobolomyces	0	0	0	0	0.0328443	0	0	0	0	0	0.347
	Typhula	0	0	0	0	0.0328443	0	0	0	0	0	0.347
	Crocicreas	0	0	0.0316406	0	0	0	0	0	0	0	0.347
	Thermomyces	0	0.0133262	0	0.00783607	0	0	0	0	0.00783607	0.00246148	0.545
	unclassified_o__Agaricales	0	0	0.0201349	0	0.0109481	0	0	0	0	0	0.172
	unclassified_f__Cystobasidiaceae	0	0	0	0	0	0	0.0310174	0	0	0	0.207
	Acrophialophora	0	0	0	0	0.0301073	0	0	0	0	0	0.347
	unclassified_f__Psathyrellaceae	0.0300586	0	0	0	0	0	0	0	0	0	0.242
	unclassified_o__Chaetothyriales	0.0300586	0	0	0	0	0	0	0	0	0	0.242
	Phialemoniopsis	0	0	0	0	0	0	0.0221553	0	0	0.00738443	0.172
	unclassified_c__Eurotiomycetes	0	0	0.00862924	0.00195902	0.0164222	0	0	0	0.00195902	0	0.172
	Buckleyzyma	0	0	0	0	0.0273703	0	0	0	0	0	0.347
	Corniculariella	0	0	0.0273259	0	0	0	0	0	0	0	0.347
	Echinoderma	0	0	0.0273259	0	0	0	0	0	0	0	0.347
	Chaetosphaeria	0.0267188	0	0	0	0	0	0	0	0	0	0.242
	Nectria	0	0	0	0	0.0246332	0	0	0	0	0	0.347
	Biatriospora	0	0	0	0	0	0	0.0243708	0	0	0	0.172
	Zopfiella	0	0	0	0.0117541	0	0	0	0	0.0117541	0	0.545
	unclassified_f__Chrysozymaceae	0	0	0	0.0117541	0	0	0	0	0.0117541	0	0.545
	unclassified_o__Microbotryales	0.00333985	0.0199893	0	0	0	0	0	0	0	0	0.347
	Comoclathris	0.0183692	0	0	0	0	0	0	0.00472456	0	0	0.347
	Parasola	0	0	0	0.00195902	0	0.0120744	0	0.00708684	0.00195902	0	0.04
	Ascochyta	0	0	0.0230113	0	0	0	0	0	0	0	0.347
	Cistella	0	0	0.0230113	0	0	0	0	0	0	0	0.347
	unclassified_f__Teratosphaeriaceae	0	0.0177683	0	0	0	0	0	0	0	0.00492296	0.347
	Kurtzmanomyces	0	0	0	0	0	0	0.0221553	0	0	0	0.172
	Microdochium	0	0	0	0	0.0218962	0	0	0	0	0	0.347
	Phoma	0	0	0	0	0.0218962	0	0	0	0	0	0.347
	Solicoccozyma	0	0	0	0	0.0218962	0	0	0	0	0	0.347
	Udeniozyma	0	0	0	0	0.0218962	0	0	0	0	0	0.347
	Exserohilum	0	0	0.0143821	0	0.00273703	0	0	0.00472456	0	0	0.347
	Leptospora	0.021709	0	0	0	0	0	0	0	0	0	0.347
	Paraphaeosphaeria	0	0	0	0	0.0136851	0	0	0	0	0.00738443	0.347
	unclassified_f__Leptosphaeriaceae	0	0.0177683	0	0	0.00273703	0	0	0	0	0	0.347
	Aphanoascus	0	0	0	0.00195902	0.0164222	0	0	0	0.00195902	0	0.347
	unclassified_f__Didymosphaeriaceae	0	0.00444208	0.0158203	0	0	0	0	0	0	0	0.347
	Psathyrella	0	0	0.0201349	0	0	0	0	0	0	0	0.347
	unclassified_f__Aspergillaceae	0.0200391	0	0	0	0	0	0	0	0	0	0.347
	Trichosporon	0	0	0	0	0	0	0.0199397	0	0	0	0.172
	Trechispora	0	0	0	0	0	0	0	0	0	0.0196918	NA.
	unclassified_f__Sordariaceae	0	0	0	0	0.0191592	0	0	0	0	0	0.347
	Immersiella	0	0	0	0	0.0136851	0	0	0	0	0.00492296	0.347
	Darksidea	0.0183692	0	0	0	0	0	0	0	0	0	0.347
	Gymnascella	0	0	0	0	0	0	0.0177242	0	0	0	0.347
	Thelonectria	0	0	0.0172585	0	0	0	0	0	0	0	0.347
	unclassified_f__Massarinaceae	0	0.0133262	0	0.00195902	0	0	0	0	0.00195902	0	0.347
	unclassified_f__Amphisphaeriaceae	0	0	0.0143821	0	0	0.00241488	0	0	0	0	0.347
	Goffeauzyma	0.00834962	0	0	0	0.00821108	0	0	0	0	0	0.141
	unclassified_f__Lyophyllaceae	0	0	0	0	0	0	0	0.016536	0	0	0.172
	Tomentella	0	0	0	0	0.0164222	0	0	0	0	0	0.347
	unclassified_p__Rozellomycota	0	0	0	0	0.0164222	0	0	0	0	0	0.347
	Entoloma	0	0	0.0158203	0	0	0	0	0	0	0	0.347
	Monodictys	0	0	0	0.00783607	0	0	0	0	0.00783607	0	1
	Wickerhamomyces	0	0	0	0.00783607	0	0	0	0	0.00783607	0	1
	Kondoa	0.0150293	0	0	0	0	0	0	0	0	0	0.347
	Neotyphodium	0.0150293	0	0	0	0	0	0	0	0	0	0.347
	unclassified_o__Saccharomycetales	0.0150293	0	0	0	0	0	0	0	0	0	0.347
	Debaryomyces	0	0	0.0143821	0	0	0	0	0	0	0	0.347
	Trichomonascus	0	0	0.0143821	0	0	0	0	0	0	0	0.347
	Udeniomyces	0	0	0.0143821	0	0	0	0	0	0	0	0.347
	Psilocybe	0	0	0	0	0	0	0	0.0141737	0	0	0.141
	Arthrinium	0	0	0	0	0.0136851	0	0	0	0	0	0.347
	Bulleromyces	0	0	0	0	0.0136851	0	0	0	0	0	0.347
	Chrysosporium	0	0	0	0	0.0136851	0	0	0	0	0	0.347
	Clitopilus	0	0	0	0	0.0136851	0	0	0	0	0	0.347
	Microscypha	0	0	0	0	0.0136851	0	0	0	0	0	0.347
	Ochroconis	0	0	0	0	0.0136851	0	0	0	0	0	0.347
	Verticillium	0	0	0	0	0.0136851	0	0	0	0	0	0.347
	unclassified_f__Strophariaceae	0	0	0	0	0.0136851	0	0	0	0	0	0.347
	unclassified_f__Lophiostomataceae	0.0133594	0	0	0	0	0	0	0	0	0	0.347
	Thyrostroma	0	0.0133262	0	0	0	0	0	0	0	0	0.347
	Coniochaeta	0.00834962	0	0	0	0	0	0	0	0	0.00492296	0.347
	Cyphellophora	0	0	0	0.00391803	0	0	0	0.00472456	0.00391803	0	NA.
	unclassified_f__Sporidiobolaceae	0	0	0	0	0	0	0	0	0	0.0123074	NA.
	Volutella	0	0	0	0.00587705	0	0	0	0	0.00587705	0	1
	Zygosaccharomyces	0	0	0	0.00587705	0	0	0	0	0.00587705	0	1
	Coniosporium	0.0116895	0	0	0	0	0	0	0	0	0	0.347
	Stilbella	0	0	0.0115057	0	0	0	0	0	0	0	0.347
	unclassified_c__Pucciniomycetes	0	0	0.0115057	0	0	0	0	0	0	0	0.347
	unclassified_f__Cephalothecaceae	0	0	0.0115057	0	0	0	0	0	0	0	0.347
	Geopora	0	0	0	0	0.0109481	0	0	0	0	0	0.347
	Hormonema	0	0	0	0	0.0109481	0	0	0	0	0	0.347
	Leptodontidium	0	0	0	0	0.0109481	0	0	0	0	0	0.347
	Pestalotiopsis	0	0	0	0	0.0109481	0	0	0	0	0	0.347
	Sagenomella	0	0	0	0	0.0109481	0	0	0	0	0	0.347
	Tricharina	0	0	0	0	0.0109481	0	0	0	0	0	0.347
	unclassified_c__Glomeromycetes	0	0	0	0	0.0109481	0	0	0	0	0	0.347
	unclassified_f__Diversisporaceae	0	0	0	0	0.0109481	0	0	0	0	0	0.347
	unclassified_f__Gymnoascaceae	0	0	0	0	0.0109481	0	0	0	0	0	0.347
	unclassified_f__Thelephoraceae	0	0	0	0	0.0109481	0	0	0	0	0	0.347
	Cadophora	0	0	0	0	0.00547405	0	0	0.00472456	0	0	0.347
	Archaeorhizomyces	0	0	0	0	0	0	0	0	0	0.00984591	NA.
	Hypoxylon	0.00834962	0	0	0	0	0	0	0	0	0	0.347
	Idriella	0	0	0	0	0.00821108	0	0	0	0	0	0.347
	Rhizophagus	0	0	0	0	0.00821108	0	0	0	0	0	0.347
	unclassified_f__Helotiaceae	0	0	0	0	0.00821108	0	0	0	0	0	0.347
	Bipolaris	0	0	0	0	0	0.00241488	0	0	0	0.00492296	NA.
	Erythricium	0	0	0.00719104	0	0	0	0	0	0	0	0.347
	Micropsalliota	0	0	0.00719104	0	0	0	0	0	0	0	0.347
	Ophiosphaerella	0	0.00444208	0	0	0	0	0	0	0	0.00246148	NA.
	unclassified_f__Coniochaetaceae	0.00667969	0	0	0	0	0	0	0	0	0	0.347
	unclassified_f__Dictyosporiaceae	0	0.00666311	0	0	0	0	0	0	0	0	0.347
	Drechslera	0	0	0	0	0	0	0.00664658	0	0	0	0.347
	Spiromastix	0	0	0	0	0	0	0.00664658	0	0	0	0.347
	unclassified_p__Cercozoa	0	0	0	0	0	0	0.00664658	0	0	0	0.347
	Thamnidium	0	0	0.00575283	0	0	0	0	0	0	0	0.347
	Coprinus	0	0	0	0	0	0	0	0	0	0.00492296	NA.
	Polydesmia	0	0	0	0	0	0	0	0	0	0.00492296	NA.
	Agrocybe	0	0	0	0	0	0	0	0.00472456	0	0	NA.
	Lactifluus	0	0	0	0	0	0	0.00443105	0	0	0	NA.
	Schizophyllum	0	0	0	0	0	0	0.00443105	0	0	0	NA.
	unclassified_p__Chytridiomycota	0	0	0.00287641	0	0	0	0	0	0	0	NA.
	Microascus	0	0	0	0	0	0	0.00221553	0	0	0	NA.
	Malassezia	0.00166992	0	0	0	0	0	0	0	0	0	NA.
	Allomyces	0	0	0	0	0	0	0	0	0	0	NA.
	Bolbitius	0	0	0	0	0	0	0	0	0	0	NA.
	Cercophora	0	0	0	0	0	0	0	0	0	0	NA.
	Coemansia	0	0	0	0	0	0	0	0	0	0	NA.
	Devriesia	0	0	0	0	0	0	0	0	0	0	NA.
	Mycoarthris	0	0	0	0	0	0	0	0	0	0	NA.
	Mycoleptodiscus	0	0	0	0	0	0	0	0	0	0	NA.
	Pleurostoma	0	0	0	0	0	0	0	0	0	0	NA.
	Acaulium	0	0	0	0	0	0	0	0	0	0	NA.
	Rhodosporidiobolus	0	0	0	0	0	0	0	0	0	0	NA.
	unclassified_f__Microascaceae	0	0	0	0	0	0	0	0	0	0	NA.
	unclassified_o__Cystofilobasidiales	0	0	0	0	0	0	0	0	0	0	NA.
Protozoa	Metadinium	58.1116	78.6018	70.4654	27.064	64.8166	72.4253	82.5083	40.0742	89.7645		0.44
	unclassified_f__Ophryoscolecidae	6.54139	11.7792	2.42018	70.365	5.51519	23.467	16.651	33.9177	5.48957		0.972
	Entodinium	8.42568	1.98163	6.44531	1.0139	2.75759	3.40016	0.636492	18.2737	3.02107		0.588
	unclassified_d__Eukaryota	20.8752	1.71798	0.772758	0.0434531	15.4775	0.0262055	0.0235738	4.76436	0.258211		0.236
	Dasytricha	2.98218	5.55367	0.832201	0.984936	10.2425	0.596174	0.172874	2.84624	1.23941		0.201
	Epidinium	0	0	18.9793	0	0.00875427	0	0	0	0		0.407
	Isotricha	0.817035	0.289165	0.0254755	0.275203	0.393942	0.0786164	0.00785793	0.0721873	0.0413138		0.071
	unclassified_k__Opisthokonta	1.29704	0.0255145	0	0	0.551519	0	0	0	0.123941		0.27
	unclassified_p__Metazoa	0.735332	0.0255145	0.0594429	0	0.218857	0.00655136	0	0.0309374	0.0619707		0.276
	Ophryoscolecidae_X	0	0.0170097	0	0.246234	0	0	0	0.0206249	0		0.41
	unclassified_f__Embryophyceae_XX	0.122555	0.00850485	0	0.00724218	0.0175085	0	0	0	0		0.245
	unclassified_p__Foraminifera	0.0919165	0	0	0	0	0	0	0	0		0.407
