# Supplementary material for: Diversity and Composition of Rumen Bacteria, Fungi, and Protozoa in Goats and Sheep Living in the Same High-Altitude Pasture
Source: Animals (Basel). 2020 Jan 22;10(2):186. doi: 10.3390/ani10020186 (PMC7070549; doi:10.3390/ani10020186)
Supplement: Supplementary file 1 [file animals-10-00186-s001.zip › Supplement Table 4.xlsx]

## Sheet: SHEET
Supplement Table 4. The OTUs with significant differences between goats and sheep at each taxonomic level.
Domain	Phylum	Class	Order	Family	Genus	OTU	Goats		Sheep		P-value
							Mean (%)	SEM (%)	Mean (%)	SEM (%)
Bacteria	Actinobacteria	Actinobacteria	Coriobacteriales	Eggerthellaceae	unclassified_f__Eggerthellaceae	OTU391	0.01354	0.005445	0.03052	0.006677	0.02157
	Spirochaetes	Spirochaetia	Spirochaetales	Spirochaetaceae	Treponema_2	OTU1902	0.01589	0.03554	0.1532	0.1596	0.01775
	Spirochaetes	Spirochaetia	Spirochaetales	Spirochaetaceae	Treponema_2	OTU2010	0	0	0.004716	0.004039	0.02537
	Spirochaetes	Spirochaetia	Spirochaetales	Spirochaetaceae	Treponema_2	OTU2269	0	0	0.006264	0.007937	0.02537
	Spirochaetes	Spirochaetia	Spirochaetales	Spirochaetaceae	Treponema_2	OTU2187	0	0	0.04717	0.04569	0.007495
	Spirochaetes	Spirochaetia	Spirochaetales	Spirochaetaceae	Treponema_2	OTU1656	0	0	0.07724	0.08436	0.007495
	Firmicutes	Clostridia	Clostridiales	Ruminococcaceae	Ruminococcaceae_UCG-010	OTU1449	0.0207	0.008099	0.04482	0.01637	0.02157
	Firmicutes	Clostridia	Clostridiales	Ruminococcaceae	Ruminococcaceae_UCG-010	OTU2180	0	0	0.0236	0.03123	0.02537
	Firmicutes	Clostridia	Clostridiales	Ruminococcaceae	Ruminococcaceae_UCG-004	OTU2190	0.06383	0.02363	0.1458	0.06652	0.03671
	Bacteroidetes	Bacteroidia	Bacteroidales	Rikenellaceae	Rikenellaceae_RC9_gut	OTU1135	1.183	0.394	2.839	0.9547	0.02157
	Bacteroidetes	Bacteroidia	Bacteroidales	Rikenellaceae	Rikenellaceae_RC9_gut	OTU1709	0.03198	0.0287	0.1029	0.04923	0.03671
	Bacteroidetes	Bacteroidia	Bacteroidales	Rikenellaceae	Rikenellaceae_RC9_gut	OTU2154	0.004777	0.008088	0.07821	0.09066	0.03445
	Bacteroidetes	Bacteroidia	Bacteroidales	Prevotellaceae	Prevotellaceae_NK3B31	OTU1596	0.001067	0.002386	0.1293	0.2488	0.04491
	Bacteroidetes	Bacteroidia	Bacteroidales	Prevotellaceae	Prevotellaceae_NK3B31	OTU1589	0.0005216	0.001166	0.04181	0.04482	0.04491
	Bacteroidetes	Bacteroidia	Bacteroidales	Prevotellaceae	Prevotella_1	OTU1611	0	0	0.006896	0.005683	0.02537
	Bacteroidetes	Bacteroidia	Bacteroidales	Prevotellaceae	Prevotella_1	OTU1674	0	0	0.02443	0.02273	0.02537
	Tenericutes	Mollicutes	Mollicutes_RF39	norank_o__Mollicutes_RF39	norank_o__Mollicutes_RF39	OTU1892	0.0004816	0.001077	0.03919	0.05932	0.04491
	Tenericutes	Mollicutes	Mollicutes_RF39	norank_o__Mollicutes_RF39	norank_o__Mollicutes_RF39	OTU1630	0	0	0.008414	0.007663	0.02537
	Bacteroidetes	Bacteroidia	Bacteroidales	Muribaculaceae	norank_f__Muribaculaceae	OTU1873	0	0	0.5405	1.172	0.02537
	Firmicutes	Clostridia	Clostridiales	Lachnospiraceae	Moryella	OTU2197	0.001577	0.002339	0.02699	0.0241	0.01116
	Firmicutes	Clostridia	Clostridiales	Lachnospiraceae	Marvinbryantia	OTU2206	0.02927	0.01036	0.1112	0.1301	0.03671
	Firmicutes	Clostridia	Clostridiales	Lachnospiraceae	Lachnospiraceae_UCG-008	OTU2134	0.04105	0.01143	0.08484	0.02248	0.01219
	Firmicutes	Clostridia	Clostridiales	Lachnospiraceae	Lachnospiraceae_NK3A20	OTU2278	0.05425	0.0381	0.5127	0.6943	0.01219
	Firmicutes	Clostridia	Clostridiales	Lachnospiraceae	Eubacterium]_cellulosolvens	OTU2129	0	0	0.1892	0.1436	0.02537
	Firmicutes	Clostridia	Clostridiales	Lachnospiraceae	Acetitomaculum	OTU812	0.06824	0.01003	0.145	0.03078	0.01219
	Firmicutes	Clostridia	Clostridiales	Lachnospiraceae	Acetitomaculum	OTU1677	0.008314	0.005146	0.04377	0.02947	0.02157
	Firmicutes	Clostridia	Clostridiales	Family_XIII	Family_XIII_UCG-001	OTU272	0.03841	0.03207	0.1047	0.04317	0.03671
	Firmicutes	Erysipelotrichia	Erysipelotrichales	Erysipelotrichaceae	Erysipelotrichaceae_UCG-004	OTU1913	0	0	0.008873	0.007696	0.02537
	Firmicutes	Clostridia	Clostridiales	Defluviitaleaceae	Defluviitaleaceae_UCG-011	OTU1890	0.00986	0.006083	0.03229	0.02364	0.03671
	Firmicutes	Clostridia	Clostridiales	Christensenellaceae	Christensenellaceae_R-7	OTU1982	0	0	0.007441	0.009699	0.02537
	Bacteroidetes	Bacteroidia	Bacteroidales	Bacteroidales_RF16	norank_f__Bacteroidales_RF16	OTU1773	0.0005216	0.001166	0.005597	0.004028	0.04491
	Firmicutes	Negativicutes	Selenomonadales	Acidaminococcaceae	Succiniclasticum	OTU1361	0.5773	0.1939	1.573	0.615	0.01219
	Bacteroidetes	Bacteroidia	Bacteroidales	unclassified_o__Bacteroidales	unclassified_o__Bacteroidales	OTU566	0.08709	0.05366	0.007369	0.007629	0.01193
	Bacteroidetes	Bacteroidia	Bacteroidales	unclassified_o__Bacteroidales	unclassified_o__Bacteroidales	OTU509	0.005665	0.002752	0	0	0.007495
	Proteobacteria	Deltaproteobacteria	unclassified_c__Deltaproteobacteria	unclassified_c__Deltaproteobacteria	unclassified_c__Deltaproteobacteria	OTU1403	0.007643	0.003742	0.001164	0.002602	0.03114
	Synergistetes	Synergistia	Synergistales	Synergistaceae	Pyramidobacter	OTU907	0.008847	0.006986	0	0	0.02537
	Synergistetes	Synergistia	Synergistales	Synergistaceae	Pyramidobacter	OTU349	0.007033	0.007522	0	0	0.02537
	Spirochaetes	Spirochaetia	Spirochaetales	Spirochaetaceae	Treponema_2	OTU1017	0.2477	0.2431	0	0	0.02537
	Spirochaetes	Spirochaetia	Spirochaetales	Spirochaetaceae	Treponema_2	OTU684	0.1385	0.1439	0	0	0.007495
	Spirochaetes	Spirochaetia	Spirochaetales	Spirochaetaceae	Treponema_2	OTU1437	0.1046	0.1243	0.005818	0.01301	0.03114
	Spirochaetes	Spirochaetia	Spirochaetales	Spirochaetaceae	Sphaerochaeta	OTU2143	0.08571	0.02763	0.02808	0.01824	0.01219
	Firmicutes	Clostridia	Clostridiales	Ruminococcaceae	unclassified_f__Ruminococcaceae	OTU1283	0.05267	0.02878	0.01848	0.009478	0.03671
	Firmicutes	Clostridia	Clostridiales	Ruminococcaceae	unclassified_f__Ruminococcaceae	OTU1417	0.03569	0.008364	0.01284	0.009133	0.03671
	Firmicutes	Clostridia	Clostridiales	Ruminococcaceae	Saccharofermentans	OTU1472	0.9683	0.4047	0.4316	0.1458	0.02157
	Firmicutes	Clostridia	Clostridiales	Ruminococcaceae	Saccharofermentans	OTU1984	0.1843	0.08315	0.08423	0.07108	0.03671
	Firmicutes	Clostridia	Clostridiales	Ruminococcaceae	Ruminococcus_1	OTU827	0.5535	0.1376	0.2595	0.05262	0.02157
	Firmicutes	Clostridia	Clostridiales	Ruminococcaceae	Ruminococcaceae_UCG-014	OTU336	0.05177	0.0352	0.003139	0.004343	0.01116
	Firmicutes	Clostridia	Clostridiales	Ruminococcaceae	Ruminococcaceae_UCG-014	OTU339	0.02474	0.01322	0.003139	0.004343	0.01116
	Firmicutes	Clostridia	Clostridiales	Ruminococcaceae	Ruminococcaceae_UCG-014	OTU1253	0.01356	0.007403	0	0	0.007495
	Firmicutes	Clostridia	Clostridiales	Ruminococcaceae	Ruminococcaceae_UCG-014	OTU1264	0.01342	0.01334	0	0	0.02537
	Firmicutes	Clostridia	Clostridiales	Ruminococcaceae	Ruminococcaceae_UCG-014	OTU334	0.009554	0.009822	0.0005818	0.001301	0.04491
	Firmicutes	Clostridia	Clostridiales	Ruminococcaceae	Ruminococcaceae_UCG-014	OTU710	0.00785	0.01188	0	0	0.02537
	Firmicutes	Clostridia	Clostridiales	Ruminococcaceae	Ruminococcaceae_UCG-013	OTU1234	0.003686	0.002929	0	0	0.02537
	Firmicutes	Clostridia	Clostridiales	Ruminococcaceae	Ruminococcaceae_UCG-010	OTU299	0.007867	0.007615	0	0	0.02537
	Firmicutes	Clostridia	Clostridiales	Ruminococcaceae	Ruminococcaceae_NK4A214	OTU967	0.05473	0.01222	0.03017	0.01097	0.02157
	Firmicutes	Clostridia	Clostridiales	Ruminococcaceae	norank_f__Ruminococcaceae	OTU476	0.007294	0.005069	0.0007277	0.001627	0.03114
	Bacteroidetes	Bacteroidia	Bacteroidales	Rikenellaceae	unclassified_f__Rikenellaceae	OTU2157	0.3607	0.1221	0.06605	0.06455	0.01219
	Bacteroidetes	Bacteroidia	Bacteroidales	Rikenellaceae	Rikenellaceae_RC9_gut	OTU709	0.2633	0.2193	0.04557	0.02811	0.01219
	Bacteroidetes	Bacteroidia	Bacteroidales	Rikenellaceae	Rikenellaceae_RC9_gut	OTU808	0.08748	0.05957	0.01417	0.01401	0.03615
	Bacteroidetes	Bacteroidia	Bacteroidales	Rikenellaceae	Rikenellaceae_RC9_gut	OTU503	0.024	0.01126	0	0	0.007495
	Bacteroidetes	Bacteroidia	Bacteroidales	Rikenellaceae	Rikenellaceae_RC9_gut	OTU794	0.01487	0.01883	0.0005818	0.001301	0.009701
	Bacteroidetes	Bacteroidia	Bacteroidales	Rikenellaceae	Rikenellaceae_RC9_gut	OTU757	0.006685	0.008145	0	0	0.02537
	Bacteroidetes	Bacteroidia	Bacteroidales	Prevotellaceae	unclassified_f__Prevotellaceae	OTU418	0.02201	0.01993	0	0	0.02537
	Bacteroidetes	Bacteroidia	Bacteroidales	Prevotellaceae	Prevotellaceae_UCG-003	OTU703	0.05531	0.02901	0.00209	0.004674	0.009701
	Bacteroidetes	Bacteroidia	Bacteroidales	Prevotellaceae	Prevotellaceae_UCG-003	OTU331	0.01916	0.02173	0	0	0.02537
	Bacteroidetes	Bacteroidia	Bacteroidales	Prevotellaceae	Prevotellaceae_UCG-003	OTU732	0.007015	0.006985	0	0	0.02537
	Bacteroidetes	Bacteroidia	Bacteroidales	Prevotellaceae	Prevotellaceae_UCG-001	OTU1851	0.05223	0.03906	0.009651	0.01072	0.03671
	Bacteroidetes	Bacteroidia	Bacteroidales	Prevotellaceae	Prevotellaceae_UCG-001	OTU1044	0.03381	0.03432	0.003639	0.008136	0.03114
	Bacteroidetes	Bacteroidia	Bacteroidales	Prevotellaceae	Prevotellaceae_UCG-001	OTU1081	0.009778	0.01045	0	0	0.02537
	Bacteroidetes	Bacteroidia	Bacteroidales	Prevotellaceae	Prevotellaceae_UCG-001	OTU36	0.003996	0.003363	0	0	0.02537
	Bacteroidetes	Bacteroidia	Bacteroidales	Prevotellaceae	Prevotella_1	OTU1020	0.5759	0.815	0.007268	0.01625	0.01775
	Bacteroidetes	Bacteroidia	Bacteroidales	Prevotellaceae	Prevotella_1	OTU1049	0.1721	0.09694	0	0	0.007495
	Bacteroidetes	Bacteroidia	Bacteroidales	Prevotellaceae	Prevotella_1	OTU1071	0.1207	0.06759	0.03913	0.03387	0.03671
	Bacteroidetes	Bacteroidia	Bacteroidales	Prevotellaceae	Prevotella_1	OTU769	0.08247	0.1515	0	0	0.02537
	Bacteroidetes	Bacteroidia	Bacteroidales	Prevotellaceae	Prevotella_1	OTU549	0.0695	0.1106	0.001455	0.003254	0.01775
	Bacteroidetes	Bacteroidia	Bacteroidales	Prevotellaceae	Prevotella_1	OTU714	0.05671	0.04234	0	0	0.02537
	Bacteroidetes	Bacteroidia	Bacteroidales	Prevotellaceae	Prevotella_1	OTU1348	0.04809	0.06025	0.001164	0.002602	0.03114
	Bacteroidetes	Bacteroidia	Bacteroidales	Prevotellaceae	Prevotella_1	OTU1152	0.01723	0.00818	0.004273	0.005854	0.03445
	Bacteroidetes	Bacteroidia	Bacteroidales	Prevotellaceae	Prevotella_1	OTU631	0.01709	0.01836	0.001164	0.002602	0.01775
	Bacteroidetes	Bacteroidia	Bacteroidales	Prevotellaceae	Prevotella_1	OTU779	0.0117	0.0154	0	0	0.02537
	Bacteroidetes	Bacteroidia	Bacteroidales	Prevotellaceae	Prevotella_1	OTU715	0.007679	0.00741	0	0	0.02537
	Bacteroidetes	Bacteroidia	Bacteroidales	Prevotellaceae	Alloprevotella	OTU1188	0.01028	0.01129	0.0006721	0.001503	0.04491
	Kiritimatiellaeota	Kiritimatiellae	WCHB1-41	norank_o__WCHB1-41	norank_o__WCHB1-41	OTU42	0.03848	0.01532	0.01223	0.009559	0.02157
	Kiritimatiellaeota	Kiritimatiellae	WCHB1-41	norank_o__WCHB1-41	norank_o__WCHB1-41	OTU1798	0.02116	0.01278	0.00336	0.004607	0.03445
	Kiritimatiellaeota	Kiritimatiellae	WCHB1-41	norank_o__WCHB1-41	norank_o__WCHB1-41	OTU1111	0.01682	0.02284	0.0005818	0.001301	0.01775
	Kiritimatiellaeota	Kiritimatiellae	WCHB1-41	norank_o__WCHB1-41	norank_o__WCHB1-41	OTU1190	0.005778	0.006041	0	0	0.02537
	Tenericutes	Mollicutes	Mollicutes_RF39	norank_o__Mollicutes_RF39	norank_o__Mollicutes_RF39	OTU1042	0.02531	0.01692	0.00296	0.003066	0.02118
	Tenericutes	Mollicutes	Mollicutes_RF39	norank_o__Mollicutes_RF39	norank_o__Mollicutes_RF39	OTU180	0.01283	0.01145	0	0	0.007495
	Tenericutes	Mollicutes	Mollicutes_RF39	norank_o__Mollicutes_RF39	norank_o__Mollicutes_RF39	OTU1371	0.006613	0.007731	0	0	0.02537
	Tenericutes	Mollicutes	Mollicutes_RF39	norank_o__Mollicutes_RF39	norank_o__Mollicutes_RF39	OTU1013	0.006329	0.002993	0.001504	0.002069	0.03445
	Tenericutes	Mollicutes	Mollicutes_RF39	norank_o__Mollicutes_RF39	norank_o__Mollicutes_RF39	OTU1212	0.003129	0.002128	0	0	0.02537
	Verrucomicrobia	Verrucomicrobiae	LD1-PB3	norank_o__LD1-PB3	norank_o__LD1-PB3	OTU1029	0.03266	0.05336	0.001393	0.003116	0.03114
	Cyanobacteria	Melainabacteria	Gastranaerophilales	norank_o__Gastranaerophilales	norank_o__Gastranaerophilales	OTU1280	0.01326	0.0219	0	0	0.02537
	Proteobacteria	Deltaproteobacteria	Bradymonadales	norank_o__Bradymonadales	norank_o__Bradymonadales	OTU671	0.02413	0.02196	0.0007277	0.001627	0.01775
	Bacteroidetes	Bacteroidia	Bacteroidales	norank_o__Bacteroidales	norank_o__Bacteroidales	OTU1021	0.1332	0.09125	0.02323	0.0268	0.03615
	Bacteroidetes	Bacteroidia	Bacteroidales	norank_o__Bacteroidales	norank_o__Bacteroidales	OTU880	0.05828	0.01434	0.02126	0.02593	0.03615
	Patescibacteria	Gracilibacteria	Absconditabacteriales_SR1	norank_o__Absconditabacteriales_SR1	norank_o__Absconditabacteriales_SR1	OTU117	0.2019	0.1539	0.03322	0.04076	0.03671
	Bacteroidetes	Bacteroidia	Bacteroidales	Muribaculaceae	norank_f__Muribaculaceae	OTU833	0.0373	0.03552	0	0	0.02537
	Bacteroidetes	Bacteroidia	Bacteroidales	Muribaculaceae	norank_f__Muribaculaceae	OTU1386	0.01063	0.008393	0.0007277	0.001627	0.04491
	Actinobacteria	Actinobacteria	Micrococcales	Micrococcaceae	Arthrobacter	OTU69	0.0227	0.01061	0.002072	0.003039	0.01116
	Bacteroidetes	Bacteroidia	Bacteroidales	Marinifilaceae	norank_f__Marinifilaceae	OTU327	0.02102	0.01751	0.002423	0.005417	0.04491
	Firmicutes	Clostridia	Clostridiales	Lachnospiraceae	unclassified_f__Lachnospiraceae	OTU1315	0.1179	0.07846	0.02604	0.02708	0.03671
	Firmicutes	Clostridia	Clostridiales	Lachnospiraceae	unclassified_f__Lachnospiraceae	OTU1878	0.05775	0.009935	0.02984	0.01249	0.01219
	Firmicutes	Clostridia	Clostridiales	Lachnospiraceae	unclassified_f__Lachnospiraceae	OTU2125	0.05031	0.06155	0.00807	0.005323	0.02157
	Firmicutes	Clostridia	Clostridiales	Lachnospiraceae	unclassified_f__Lachnospiraceae	OTU1106	0.02252	0.006658	0.00964	0.005957	0.01219
	Firmicutes	Clostridia	Clostridiales	Lachnospiraceae	unclassified_f__Lachnospiraceae	OTU784	0.01503	0.01322	0.001745	0.003903	0.03114
	Firmicutes	Clostridia	Clostridiales	Lachnospiraceae	unclassified_f__Lachnospiraceae	OTU924	0.01351	0.00577	0.002176	0.002003	0.01193
	Firmicutes	Clostridia	Clostridiales	Lachnospiraceae	unclassified_f__Lachnospiraceae	OTU1269	0.01037	0.004996	0	0	0.007495
	Firmicutes	Clostridia	Clostridiales	Lachnospiraceae	unclassified_f__Lachnospiraceae	OTU717	0.008433	0.005878	0	0	0.007495
	Firmicutes	Clostridia	Clostridiales	Lachnospiraceae	unclassified_f__Lachnospiraceae	OTU782	0.005839	0.001499	0.002117	0.001974	0.01193
	Firmicutes	Clostridia	Clostridiales	Lachnospiraceae	unclassified_f__Lachnospiraceae	OTU1300	0.005359	0.004688	0	0	0.02537
	Firmicutes	Clostridia	Clostridiales	Lachnospiraceae	unclassified_f__Lachnospiraceae	OTU124	0.004701	0.00276	0.0007277	0.001627	0.04491
	Firmicutes	Clostridia	Clostridiales	Lachnospiraceae	Shuttleworthia	OTU1318	0.01089	0.008772	0	0	0.02537
	Firmicutes	Clostridia	Clostridiales	Lachnospiraceae	Ruminococcus]_gauvreauii	OTU1338	0.008269	0.006896	0	0	0.007495
	Firmicutes	Clostridia	Clostridiales	Lachnospiraceae	Oribacterium	OTU778	0.008878	0.003511	0.003229	0.003223	0.03615
	Firmicutes	Clostridia	Clostridiales	Lachnospiraceae	norank_f__Lachnospiraceae	OTU314	0.2129	0.07008	0.1015	0.09012	0.03671
	Firmicutes	Clostridia	Clostridiales	Lachnospiraceae	norank_f__Lachnospiraceae	OTU1250	0.1736	0.06032	0.06112	0.02948	0.01219
	Firmicutes	Clostridia	Clostridiales	Lachnospiraceae	norank_f__Lachnospiraceae	OTU1079	0.06418	0.04536	0.00209	0.004674	0.04491
	Firmicutes	Clostridia	Clostridiales	Lachnospiraceae	Moryella	OTU1246	0.005275	0.00464	0	0	0.02537
	Firmicutes	Clostridia	Clostridiales	Lachnospiraceae	Marvinbryantia	OTU1123	0.01853	0.004054	0.00793	0.00574	0.03671
	Firmicutes	Clostridia	Clostridiales	Lachnospiraceae	Marvinbryantia	OTU1273	0.004905	0.004596	0	0	0.02537
	Firmicutes	Clostridia	Clostridiales	Lachnospiraceae	Lachnospiraceae_XPB1014	OTU126	1.141	0.6372	0.3428	0.1579	0.03671
	Firmicutes	Clostridia	Clostridiales	Lachnospiraceae	Lachnospiraceae_XPB1014	OTU754	0.2832	0.1043	0.09779	0.05981	0.02157
	Firmicutes	Clostridia	Clostridiales	Lachnospiraceae	Lachnospiraceae_UCG-008	OTU1308	0.04782	0.0183	0.02351	0.01582	0.03671
	Firmicutes	Clostridia	Clostridiales	Lachnospiraceae	Lachnospiraceae_UCG-006	OTU1093	0.07739	0.01399	0.04315	0.01404	0.02157
	Firmicutes	Clostridia	Clostridiales	Lachnospiraceae	Lachnospiraceae_NK4A136	OTU1122	0.08721	0.03662	0.005201	0.008749	0.01116
	Firmicutes	Clostridia	Clostridiales	Lachnospiraceae	Lachnospiraceae_NK3A20	OTU2273	0.0406	0.02258	0.01181	0.006968	0.03671
	Firmicutes	Clostridia	Clostridiales	Lachnospiraceae	Lachnospiraceae_ND3007	OTU805	0.0757	0.01847	0.03046	0.02236	0.02157
	Firmicutes	Clostridia	Clostridiales	Lachnospiraceae	Lachnospiraceae_AC2044	OTU1797	0.2157	0.1389	0.03477	0.02902	0.01219
	Firmicutes	Clostridia	Clostridiales	Lachnospiraceae	Howardella	OTU1241	0.02389	0.01595	0.00334	0.00211	0.01219
	Firmicutes	Clostridia	Clostridiales	Lachnospiraceae	Eubacterium]_hallii	OTU751	0.05287	0.02616	0.01034	0.009543	0.02157
	Firmicutes	Clostridia	Clostridiales	Lachnospiraceae	Eubacterium]_hallii	OTU1551	0.02295	0.004812	0.003139	0.004343	0.01116
	Firmicutes	Clostridia	Clostridiales	Lachnospiraceae	Coprococcus_2	OTU78	0.01448	0.009264	0.001535	0.002107	0.03445
	Firmicutes	Clostridia	Clostridiales	Lachnospiraceae	Blautia	OTU1294	0.0413	0.02409	0.004532	0.006473	0.02001
	Firmicutes	Clostridia	Clostridiales	Lachnospiraceae	Acetitomaculum	OTU1009	0.005222	0.001688	0	0	0.007495
	Bacteroidetes	Bacteroidia	Bacteroidales	F082	norank_f__F082	OTU713	0.1739	0.3129	0.003639	0.008136	0.01775
	Bacteroidetes	Bacteroidia	Bacteroidales	F082	norank_f__F082	OTU558	0.08685	0.05118	0.003639	0.008136	0.04491
	Bacteroidetes	Bacteroidia	Bacteroidales	F082	norank_f__F082	OTU559	0.05222	0.04497	0.007549	0.01531	0.03445
	Bacteroidetes	Bacteroidia	Bacteroidales	F082	norank_f__F082	OTU670	0.04375	0.05126	0	0	0.02537
	Bacteroidetes	Bacteroidia	Bacteroidales	F082	norank_f__F082	OTU547	0.03727	0.04185	0.001164	0.002602	0.04491
	Bacteroidetes	Bacteroidia	Bacteroidales	F082	norank_f__F082	OTU906	0.01929	0.01913	0.003201	0.004413	0.02001
	Bacteroidetes	Bacteroidia	Bacteroidales	F082	norank_f__F082	OTU323	0.006228	0.006702	0	0	0.02537
	Bacteroidetes	Bacteroidia	Bacteroidales	F082	norank_f__F082	OTU379	0.005324	0.005234	0	0	0.02537
	Firmicutes	Erysipelotrichia	Erysipelotrichales	Erysipelotrichaceae	norank_f__Erysipelotrichaceae	OTU602	0.01182	0.006816	0.002869	0.003309	0.03615
	Firmicutes	Erysipelotrichia	Erysipelotrichales	Erysipelotrichaceae	Erysipelotrichaceae_UCG-009	OTU284	0.005549	0.00497	0	0	0.02537
	Firmicutes	Erysipelotrichia	Erysipelotrichales	Erysipelotrichaceae	Erysipelotrichaceae_UCG-004	OTU515	0.01892	0.007623	0.006293	0.005207	0.02157
	Firmicutes	Erysipelotrichia	Erysipelotrichales	Erysipelotrichaceae	Anaerorhabdus]_furcosa	OTU1431	0.01336	0.008005	0.001389	0.001944	0.02001
	Actinobacteria	Actinobacteria	Coriobacteriales	Eggerthellaceae	Slackia	OTU1198	0.002619	0.00178	0	0	0.02537
	Proteobacteria	Deltaproteobacteria	Desulfuromonadales	Desulfuromonadaceae	Desulfuromonas	OTU1344	0.09996	0.01215	0.03198	0.02212	0.01219
	Proteobacteria	Deltaproteobacteria	Desulfovibrionales	Desulfovibrionaceae	unclassified_f__Desulfovibrionaceae	OTU321	0.003582	0.003619	0	0	0.02537
	Proteobacteria	Deltaproteobacteria	Desulfovibrionales	Desulfovibrionaceae	Desulfovibrio	OTU324	0.005222	0.001688	0.0008075	0.001806	0.01775
	Firmicutes	Clostridia	Clostridiales	Clostridiales_vadinBB60	norank_f__Clostridiales_vadinBB60	OTU955	0.04117	0.02597	0.01245	0.007594	0.03671
	Firmicutes	Clostridia	Clostridiales	Clostridiales_vadinBB60	norank_f__Clostridiales_vadinBB60	OTU1448	0.004956	0.004938	0	0	0.02537
	Firmicutes	Clostridia	Clostridiales	Clostridiales_vadinBB60	norank_f__Clostridiales_vadinBB60	OTU1275	0.003471	0.0024	0	0	0.02537
	Firmicutes	Clostridia	Clostridiales	Clostridiaceae_1	norank_f__Clostridiaceae_1	OTU29	0.003456	0.003121	0	0	0.02537
	Firmicutes	Clostridia	Clostridiales	Christensenellaceae	Christensenellaceae_R-7	OTU974	0.1974	0.1505	0.04486	0.0541	0.03671
	Firmicutes	Clostridia	Clostridiales	Christensenellaceae	Christensenellaceae_R-7	OTU591	0.1371	0.1551	0.04632	0.008524	0.01219
	Firmicutes	Clostridia	Clostridiales	Christensenellaceae	Christensenellaceae_R-7	OTU618	0.05658	0.04334	0.005112	0.006042	0.03615
	Firmicutes	Clostridia	Clostridiales	Christensenellaceae	Christensenellaceae_R-7	OTU1766	0.0225	0.01004	0.005826	0.007282	0.02118
	Firmicutes	Clostridia	Clostridiales	Christensenellaceae	Christensenellaceae_R-7	OTU1370	0.01531	0.008148	0.002703	0.002903	0.02118
	Bacteroidetes	Bacteroidia	Bacteroidales	Bacteroidales_BS11_gut	norank_f__Bacteroidales_BS11_gut	OTU1501	0.1726	0.1874	0.03497	0.04175	0.03615
	Firmicutes	Bacilli	Bacillales	Bacillaceae	Bacillus	OTU992	0.00922	0.008872	0.0006967	0.001558	0.03114
	Chloroflexi	Anaerolineae	Anaerolineales	Anaerolineaceae	Flexilinea	OTU365	0.02973	0.01679	0.002152	0.003238	0.01116
	Firmicutes	Negativicutes	Selenomonadales	Acidaminococcaceae	Succiniclasticum	OTU931	0.2632	0.3542	0.018	0.03864	0.02001
Fungia	Neocallimastigomycota	Neocallimastigomycetes	Neocallimastigales	Neocallimastigaceae	Piromyces	OTU145	9.865	10.37	0.0006154	0.001231	0.01794
	Neocallimastigomycota	Neocallimastigomycetes	Neocallimastigales	Neocallimastigaceae	Piromyces	OTU99	6.469	6.408	0.0005539	0.001108	0.01794
	Ascomycota	Dothideomycetes	Pleosporales	Leptosphaeriaceae	Plenodomus	OTU265	0.5516	0.2435	0.07927	0.1042	0.01996
	Neocallimastigomycota	Neocallimastigomycetes	Neocallimastigales	Neocallimastigaceae	Caecomyces	OTU341	0.4633	0.5581	0.007677	0.01535	0.0342
	Ascomycota	Dothideomycetes	Pleosporales	Didymellaceae	unclassified_f__Didymellaceae	OTU649	0.4369	0.4247	0	0	0.01508
	Ascomycota	Dothideomycetes	Dothideales	Dothideales_fam_Incertae_sedis	Selenophoma	OTU502	0.3905	0.2037	0.005759	0.006994	0.01945
	Ascomycota	Dothideomycetes	unclassified_c__Dothideomycetes	unclassified_c__Dothideomycetes	unclassified_c__Dothideomycetes	OTU39	0.4016	0.3116	0.05791	0.0389	0.03734
	Ascomycota	unclassified_p__Ascomycota	unclassified_p__Ascomycota	unclassified_p__Ascomycota	unclassified_p__Ascomycota	OTU355	0.2192	0.2051	0	0	0.01508
	Ascomycota	Eurotiomycetes	Chaetothyriales	Herpotrichiellaceae	Cladophialophora	OTU44	0.2437	0.1697	0.03886	0.04719	0.03655
	Ascomycota	Dothideomycetes	Pleosporales	Pleosporales_fam_Incertae_sedis	unclassified_f__Pleosporales_fam_Incertae_sedis	OTU331	0.1758	0.1891	0	0	0.01508
	Ascomycota	Dothideomycetes	Capnodiales	Mycosphaerellaceae	Mycocentrospora	OTU488	0.1638	0.2875	0	0	0.04417
	Ascomycota	Dothideomycetes	Pleosporales	Sporormiaceae	unclassified_f__Sporormiaceae	OTU415	0.0835	0.06982	0.006129	0.01074	0.03655
	Ascomycota	Arthoniomycetes	unclassified_c__Arthoniomycetes	unclassified_c__Arthoniomycetes	unclassified_c__Arthoniomycetes	OTU25	0.07256	0.05005	0	0	0.01508
	Ascomycota	Dothideomycetes	Capnodiales	Teratosphaeriaceae	Lapidomyces	OTU484	0.07084	0.05274	0	0	0.01508
	Ascomycota	Sordariomycetes	Xylariales	Amphisphaeriaceae	Seimatosporium	OTU671	0.07204	0.04632	0.004554	0.006271	0.01945
	Ascomycota	Dothideomycetes	Pleosporales	Didymellaceae	Neoascochyta	OTU700	0.06928	0.09818	0.002769	0.005539	0.01794
	Ascomycota	Dothideomycetes	Pleosporales	Leptosphaeriaceae	Leptosphaeria	OTU389	0.05428	0.03544	0	0	0.04417
	Ascomycota	unclassified_p__Ascomycota	unclassified_p__Ascomycota	unclassified_p__Ascomycota	unclassified_p__Ascomycota	OTU871	0.07163	0.04113	0.02031	0.007723	0.03734
	Ascomycota	Dothideomycetes	Pleosporales	Lentitheciaceae	Keissleriella	OTU822	0.04922	0.02449	0	0	0.01508
	Ascomycota	Eurotiomycetes	Chaetothyriales	Trichomeriaceae	Knufia	OTU491	0.0504	0.02153	0.005662	0.00837	0.01945
	Ascomycota	Dothideomycetes	Pleosporales	Phaeosphaeriaceae	unclassified_f__Phaeosphaeriaceae	OTU517	0.0254	0.02429	0	0	0.01508
	Ascomycota	Pezizomycetes	Pezizales	Pyronemataceae	unclassified_f__Pyronemataceae	OTU372	0.02405	0.02424	0	0	0.04417
	Ascomycota	Dothideomycetes	Pleosporales	Didymellaceae	unclassified_f__Didymellaceae	OTU1023	0.01356	0.01101	0	0	0.04417
	Basidiomycota	Tremellomycetes	Filobasidiales	Filobasidiaceae	Naganishia	OTU136	0.01146	0.01299	0	0	0.04417
	Ascomycota	Dothideomycetes	Pleosporales	Periconiaceae	Periconia	OTU310	0.01141	0.007406	0	0	0.04417
	Ascomycota	Saccharomycetes	Saccharomycetales	Phaffomycetaceae	Cyberlindnera	OTU70	0.006392	0.007218	0	0	0.04417
	Mortierellomycota	Mortierellomycetes	Mortierellales	Mortierellaceae	Mortierella	OTU1309	0	0	0.02579	0.04095	0.04162
	Neocallimastigomycota	Neocallimastigomycetes	Neocallimastigales	Neocallimastigaceae	unclassified_f__Neocallimastigaceae	OTU1113	0.006001	0.005343	0.07277	0.04237	0.01996
	Neocallimastigomycota	Neocallimastigomycetes	Neocallimastigales	Neocallimastigaceae	Caecomyces	OTU1108	2.474	1.288	14.13	17.18	0.03734
Protozoa	Streptophyta	Embryophyceae	Embryophyceae_X	Embryophyceae_XX	unclassified_f__Embryophyceae_XX	OTU22	0.03116	0.05147	0	0	0.04417
